# Supplementary material for: Revealing mitf functions and visualizing allografted tumor metastasis in colorless and immunodeficient Xenopus tropicalis
Source: Commun Biol. 2024 Mar 5;7:275. doi: 10.1038/s42003-024-05967-3 (PMC10915148; doi:10.1038/s42003-024-05967-3)
Supplement: Supplementary file 4 — Supplementary Data 1 [file 42003_2024_5967_MOESM4_ESM.xlsx]

## Sheet: Sheet1
Supplementary Data 1. Genome-wide potential off-target sites of the gRNA-T7 were predicted by the CRISPOR.
Target ID	Target Site	Reference ID	Reference Alignment	No. of Mismatch	Strand	Match Start	Flanking Sequence
xt-mitf	TTTGCGAATGTAATCCACCGNGG	Chr1	TCTCCCAATGTAACCCACCCTGG	5	-	105708292	TAAGAGCATATTAGCCTGCAATTTTTTGCAGTACTCTCCAGGGGAAGATCTAGCAGATAAATGAAAAAGGGTGTCATCCATCATGCCTCTTAAACTGCAAGATGGTACTCCAGGTGATGCATGGCTGGAGCCCACATACATATCAAGAGCATTGCAACCTTGAAATAAATCGGCTATGGGAGGAGAGAAAGGCTAACCCATTCAGTGCCAAGAGGACCTGTGGAGAAGGCCTCATCTGATGCAGAGGTTTGCCAAACCCAACACAGGAAATTCAGCCTTCACAAAGAGGAGCAGTTTACAGATAGCTGTTGCATGCATTCTCAGAAACAGACGAAAAActgctgctgaactacatctcccagcatcccctgacagatggtagTTGAAGGACAGTCTGTA…
xt-mitf	TTTGCGAATGTAATCCACCGNGG	Chr1	TTTGTAAAGGTAATACACTGTGG	5	+	112303719	cctgacacctgcatttctaaaaatgccccatgcctcacctagtgttagatgtcagaatgcatttagtagtgaatatccaagtcctgctcacctgttatgactccttcagttacattcagttggagaaacaatagcttatcagttctattttgtacttttggctctttctaaaagtccagaatcaggcacagtaacctaagatggctgcctacacaccaatattatatataaaaaaaaTTTGAGAGAATCCCTTTTAAAAATCCTCTGGTTTTTTTTTAAGCATTGTATCTACTTATTCTGAATTTATCAATGATGTGTAATCTGCTTTCCTTGTTTAGTGAGGGTTGGGAACAAAATGGCCTTTATGAATTTTTCCGAGCCAAGATGAGAGCTCGGCGT…
xt-mitf	TTTGCGAATGTAATCCACCGNGG	Chr1	TCTGCAAATGTAAGCAAGCGAGG	5	+	122386911	gttatttgtggcttatgtattaGCTGTGAATCATGTATTTTATATGCACAAATCTACAGTTTTAGTCTGATtaaagggaaataacacccaaacttatagcgaagtacaaaataatgttgccctgcactggcaaacctggtgtgtttgctttaaaaacactacaattgtttatataaataccctgctgtgtagccatgggggaaaaggcacaggttacttagtagattacagataagctctgtgaaatacaatgggtttagttcttaaacaagaatataaactagtgtcaattgccattcatggctcaagcaggacatttattatagatacaaacttcaaatgtaaaaAATGTACTTTTTGATGATGGTCCTTTAAGCCGATACAAACAAAGTCAGGCAT…
xt-mitf	TTTGCGAATGTAATCCACCGNGG	Chr1	TTTGCCAATGCAAACCCCTGTGG	5	-	139164384	ACTGGGGATTATGGATGTCGAAACATCACATAAGTGGGTTATAGCAGTCTATCAGATAATTTTTGAAGTTCGAGCTATGATAGTTAGGAATTGGAAACAGCTCCAGGTCCCGGACATCAATTGATAAAACAAACCTCTTTCAATGCTGATTATGAGCAGATGGAAGCTAGACTTATTAATGATGTGCACAAATTTACTACCCAAAACACTGTGATGTGCAACATGGCAAGTTAGTTGTAAGTAGTGAATGTAAATAGATTTATATCTAAAGAAAGGCTAAAATAAAGCTACACAAAAACATACACTTGTTGTCAGGTTCCAGTTCCTGAAGATCCTTGCAAGATTTCAGCTCCTGTTGCAAGACATTGCTCTTGCCCTCTGACAGATCCAAACTGTGGG…
xt-mitf	TTTGCGAATGTAATCCACCGNGG	Chr1	tttaaaaatgtaatcccctgtgg	5	-	139362920	cagggccaaacgatcattttagtccgatatcgtcccccggtaggtggggatattgggagaagatctgcccgcttggcaacctctccaTATTTCAGGTTTCTTGTTTTATCTTTTTCTTGTTACTAGAAAAAAAAACTTTGTGCACATGTGACCAACATTCCATGTGTTTAATTTAAATTAATCAATACAATATCATAATTAAGAAAGCAGCTGCTGATTTTTGTGTTTATAAACATTTTTTCTCTTTAGAGTTTAGAAATTAGCCCATGTTTACACCTGGATTTAGATTAATGGCACAGAACTGTAATACATTAACTTGATATGTTCTAGTTcagtgctgtacaactgtcggccctcgacccccctctgtgtggccccccacctgtttggctgctttga…
xt-mitf	TTTGCGAATGTAATCCACCGNGG	Chr1	TTTTAGTATGTAATGCACCAAGG	5	-	149497640	AAGCTACGCTCCACAGCTCTTTCCTGCTGTGTCTGAGGCAAGGGGAGTTGCATTTTGTAGGCACATTGATCTGCCTCAAATTCCGTGAATGAAGTTTCCTTCTCTGTTGCCAAAAATTACACAGAGCTAGCAGCTATGAAACATGGCATCCTGCCAGGCTTCATAACACAGTCATGATGTAAGGGCTAAATACACAACAGAAATAAATGTTGTTCTGCACAGAACATTAACACCTTCATTGCAAGAGGCCATGAATCCTGCAGCCTTTTCATGAGCTGAAAGAAAGACTTAATTAAAATGACTGTGTTAAATGTGCAGTACGTTACAATATATGACATTCTCCTAGATTTTCCTTCAAATAGAAAATATATTGTACAATTTGTGTTTGCCGTGGTAGAA…
xt-mitf	TTTGCGAATGTAATCCACCGNGG	Chr1	TTAGTGTATCTAATCAAccgggg	5	+	15416789	ggacaagatggacacagtagggcaagatggagacagtagggcaagatggagactaaatggagactgtagaataatattgggtacagtcggAAGCTGAATATTGAAGAGCTTTTACAGAGAGCATTAAAGGTGCCAAATTGCCTTTTTATATCCACTATTATACAATATTATTTTTTTTATATGGTTTTGGTTTCTGATTAATTGCATTTATATTTGTTCTGCAGAACTACATGATACTTAGTAATAATTTTTCAGGTGAACTACCAAATTGTTCCTGAAAGACTGAGGCAATAACCGCAATCCCATGATGCCTCAGGTCCCTCCATCCTTGAACCCACAACATATTAAACAAGACAATGAATTTTCTGGCTCATCAGGTTTCTTTGCACTTTACTGTAG…
xt-mitf	TTTGCGAATGTAATCCACCGNGG	Chr1	cttgcaaatctgatccacagagg	5	+	158014613	gggggctggaacttcccagaagtagtagaacagtagaagaagaaacaagaactataacggagggccaaggtctataaactgtgtcttggcaactatgtacaccgagccctgtggggaccgagtttcctggagtcggggagtgggatactccctcccaggagggccgcggaagactgagacaccggtcacgttccaaggaatcgttaacttggcaggcagagactagaagggggggcgtgcctgtgtccccctttcaatgaagagagaaaaggattttacaggtaagacaaaaatccctcttcctctttcatttcagggggacacaggcactgatgggacgtctaaaagcagtcccgagatagatagggtgggaaacgaatttatgtctgagcctgtact…
xt-mitf	TTTGCGAATGTAATCCACCGNGG	Chr1	TTTGTGTGTGCAATCCAGCgggg	5	-	160510101	caactttgtaatatacatttaattgcttagaaatatatttattccagtggttttaaTGGTAATGTGGCCATGTTGCCTTATATTTGTCTTTATGTGCATCTGATATGGAAGTGGCATTGTGCCAGCTCCATATGGAAGCCTTTCTTTTGCCCCAGGTATGATACTCACCATCTCCTTCATCTGCCATTTCCTCTTCATTGCCACTCATACCAGATGCCTCCATCTCTTCATCCTCCATAGCAGGAGGGTATGGGGTCTCCTCCTCCATTTGGACTGCTTTTTTCTTCTTACGTCTGTTGTTCCGCTCCTTCTCCTAGACATGAGTGGAAAATAAAGAAATCAGTCCTCTAATAGCATAATAACCCTCATTGCAATCACATAAGTGCCAAGTAAATCAGA…
xt-mitf	TTTGCGAATGTAATCCACCGNGG	Chr1	TATGCAAATGTATTACACCAGGG	5	+	161610766	AGAATTCAAACTCAGACAAATAGATGCAGCATTTAAGATAATATCTGCAAAAAATACACGTTATTAGAAAAGAAAGTGTTTTACAAGAGAGCAGAAATACATATCTATTGAGGAAGCACTCCACTATTTATTAGTGTAAATGCTGAATTATTACACTTGTGTCAGACCATGTGGAAATAAGCTGTCAGATAACTGCCTGAAACCACCTGTGCCACTCCCCATGGATACCATCTATCTCTGGTATGGGAGTTTTTCAGCCAGAAAATGCAATTTGATGTTTTTTGAGCTGGAGACCACCAGTATTAGCAGTATTTTTTTAATGAATTTCTTAGCTGGTAAAGCAAATGTCTGAACAATAAAAATAAAACAAAAGGGGGTGCTTAAGGGCAAGTTAAATGT…
xt-mitf	TTTGCGAATGTAATCCACCGNGG	Chr1	ttgtcgcatgtaagccaccaggg	5	+	161672654	ctggcgaatgagcaggttctgcccattagaagtttgttgggttgaagccaccaacgtaaggattgtcttgtggagtgggacaagtgtattgggcttctgaggtcgtggtgaagccttgaccattgtctgagaaattccagttgtagggggcgcatatgaaattgggcgaacggcactacctctatggttgaggtcatcaggcctaggagacgcatgcaggtcctcgcggtgagggccgtggcggacatggcttgttgcgctgcggtcgagagacatgtctgtttttctgttgtgagagatactttgtgttgggtggagtcgaagaggacacctagaaagataatggactgtgtcggacagagtgtacttttcttgcaatgtatttgccacccgtgtgtt…
xt-mitf	TTTGCGAATGTAATCCACCGNGG	Chr1	TTTGTGAATGAAATAGACcaggg	5	-	164463853	ttaaaaaactgtgccataagtcccaaattggctgtcggggaaagggGCTAAAACTAGCGTAATATTACGCTTTCAaaaaaattgctgtgtgcgtcaaaaaatttttttgaggggcataatttttcatgtttcacaatttttttgccgtttcgctaattagtacagattcgcTCATTAGTACTGGTTAtgtgtcagagtcagttattgtgttagattttgtttgtgctggaattagttatttgagttctgatatatctgataggaaagggagcccacctaaaacatatattggatctaactgccagcgaaaatctgatggccaactactgcatgaagacagaatgaagagaaacagatgctgagagagggatattgaagataaatgtgattattttacag…
xt-mitf	TTTGCGAATGTAATCCACCGNGG	Chr1	TTTGCAACTGAAATTCActgggg	5	-	164718122	AAAACATTGACTGCATAACATTGCTTTACACAATCTCCTATTTCTGTCTGCTGAGGTTATTTTGCTCACACTAATACCTACTTATAAACAAATCTCTCTCCACAGACCACACACAGTGTATTCTCGGCACAGAGGATCCCAGCAGGTTTGACTGTTCTAGGAATAAATACGATTTAAAATCCCAAAAGGGAATTTTATTCTGCTCTGTAATTTTGTTGTACACTACAACCTTTTTGATAAATCCTCTTGGGCTGTATTAGTGGGCCAGTTTATTGTCTCTATGGCAGCTTTATTTTTGTTGCTTCGTTATCATTTACGGAGAGGAGGTTTAACTCATTCGCAGGGTCTTGCAGCTGTTCAGGATTGAGTCTCTGGAAGTTATACATGTGGCAATAATAA…
xt-mitf	TTTGCGAATGTAATCCACCGNGG	Chr1	cttGAGAATCTAAACCAGCGGGG	5	+	173476779	atttatattgtgcacgctctctaaaactgcatgagcactggtgcgcacagtccaaaattatgtgtcttttttgagcacacctcaatttattgtgtacgctggTGATAAAGCAAAGCCTTGCACATAATCAGTGATCGAAGAGATACTGTAATGAGTGTGaaggtggccatacacgcaccgatattatcgtacgaaacctcgtttcgtacgataatcggtgcgtgtatggcatgtcagcgagccgaccgatatcgcaggaagctgctgaaatcggtcggctcgccgatcggccaagttagaaaattttgatcgggcgccatagaaggcgcctgaccaaaattctcccttcagagctgaatcggcagaaggaggtagaaatcctattgtttctacctcctt…
xt-mitf	TTTGCGAATGTAATCCACCGNGG	Chr1	tttaaaaatgtaatcccctgtgg	5	-	175823091	accagaaatgactttgacgtagttggcccttaaatatactgcaatatatggacaaacaatccctgttttttttttttgttgttgttgttttttaaaaggggagggcatttttagtagtttcgtgcacaaaatgtcttaatgtactatatacggtatattgataataggtgagtgcagaggatctgttgtctttgtgaattttgtggtcgcattccaccccggcctaatggtttacaatttagtggttgagcacaacatccccttttttctattgtttatacaggagcagtggccaggtccatggtgtagctcccacctgtcacagctGATGTCCTAAATcagggctgtccagctggccgcgacccccctctgtgtggccccccacctgtctggcagctt…
xt-mitf	TTTGCGAATGTAATCCACCGNGG	Chr1	tttaaaaatgtaatcccctgtgg	5	+	176471868	AGCAACAGATTGTTATATCAGCTTTATACCTGTCAGCATGGGAAATATTTATATAATGTCATTTGTGCCCATTTACATTGTTAGCCCCAGGCAGTAGCTGCTTTAGTTATAAACAACTGACATAGCTGCTCCAGGCAGTTCTTGGTCCAAAATGCTCATTACTGTATCTTCAAGCCAATAACTGCCTCTTAAGTGAATATGAAGCAATATGGACTTTGTAATAAGCCTAATGCCGTTACTGATGTAGTGCAGATAAAATAACCAAAACAAATGTTTGGTTGCACTAATGCACAAGTGAACAATAAAAGTGATGCACTATTATTAACTtagaccagtgctgtccaactggcgggccgcaaccccccctctgtgtggccccccacctgtctggctgctttg…
xt-mitf	TTTGCGAATGTAATCCACCGNGG	Chr1	TTTGTGAATGTGCTCCGCCGCGG	4	+	177936801	ttaggaagcacaagtggtcctgagcactcatatataacacccatatatagatttttgacttaaactaaatgttgccccctaggaaataccccctaattgaaagcgcataaaatgtgctcgaaaagctgcAGTTAACACAAATGAAGTGATCTGGTGATGAATGGGTTGAAAGTGAATTTTTATTATTAATAAGAATAGTTATAGATGGCAAAAGTACATACAGTATAGGAATGGTTCATATTTTTTCTTGCCATTGTATGAGATATCCTGTGGAACTAGCATGGCTCTGCTTATTTGATTGTTTATCTGAGGACCCTGCTGCACAAACAAAGAGCCACATGGGAGGACTGGATATATATATTATTTATACTCTAGTAACTGAGGGCATGATTATCTCAA…
xt-mitf	TTTGCGAATGTAATCCACCGNGG	Chr1	tttgattatgtcatccaacgagg	5	+	187792316	ATTATTCATTCGCTGGAAGTTTTTAATCTGTCAGAGTATCAGCTTGATTATTAAGCAGCAGTGTTTGTGCTTGCTTTCATTCTGTAGAGCATTGTACGCTGTGATGAAGATGAAGCCCATGTAGCATCTGTGTACTGCACAGTCTGTGCAACCCATCTCTGTGCAGACTGCTCCTTGAATACACATTCCACTAAAACACTGGCCAAGCACCGACGTGTTCCTTTAGCTGATAAGCCTTATGAAAAGACTTTGTGCTCTCAGCACCAAGTCCATGCTATAGAGTTTGTTTGTTTGGAAGATGGCTGCCAGCCCAGTCCTCTGATGTGCTGTGTCTGCAAAGAATATGGAAAACATCAGGGACACAAGGTAGGTATCAGGAGAATAaaggtcgccatacaa…
xt-mitf	TTTGCGAATGTAATCCACCGNGG	Chr1	ttgtcgcatgtaagccaccaggg	5	-	25565230	ctggcgaatgagcaggttctgcccattagaagtttgttgggttgaagccaccaacgtaaggattgtcttgtggagtgggacaagtgtattgggcttctgaggtcgtggtgaagccttgaccattgtctgagaaattccagttgtagggggcgcatatgaaattgggcgaacggcactacctctatggttgaggtcatcaggcctaggagacgcatgcaggtcctcgcggtgagggccgtggcggacatggcttgttgcgctgcggtcgagagacatgtctgtttttctgttgtgagagatactttgtgttgggtggagtcgaagaggacacctagaaagataatggactgtgtcggacagagtgtacttttcttgcgatgtatttgccacccgtgtgtt…
xt-mitf	TTTGCGAATGTAATCCACCGNGG	Chr1	TTTGCAAATGTAATACAGCAGGG	4	-	40980321	CACTGTGATCATTCTCCTCTTCTCCGACTGATATGGTTTCATCCAAAATGGAATCGTTTGATTCTGTTGTTGATGTGCGCTTTAATAATTTACAATGTGCAAGCTGGCTATCTTCATTGCTGCCTATATAGTTACTGTGCTTGTCTTCTATCTGATCGGAAGCTTGCTTTGGGTCGCTAGGATCAAGTCTGCAGAACTTTCCATTTTCATTTTGGCCAGCATTTAAAGCTATAATCCACTGAGTACTATTTTGTGATTTATTTTTAATAAATACATCATCATCAAAGCTGTGTTTCTTCATAAATAACCTTTCGTGCCCAAGATCGACGCTACAGTGCCGAGTAGGCTGGACAGATACAGGGCTATTCACCCATCCACCAACTTGGCTGAGACACTTCA…
xt-mitf	TTTGCGAATGTAATCCACCGNGG	Chr1	GTTGCAAATGTAGGCCACCATGG	5	+	48222040	AATACAGTGATTATTTTTTATAATAGATCAAAACGTTTCAAGTGAAACCTTTTTTTCAAGACTGGTGCCCATTTATTGTTTAAGTACTAAAATATAATAAATGATCTGGGTGGTGAACATAAGTATTATAGTTCAGAAAAGCCAGTGTGACTAAGAAGAAGAATTCCATTTATTTATTAACAAATAAAATCAAGCATATTTATTTTATTGTAATATAATAGATAGACATTCACATTTATTTGTAAATATTCCACTAAAATTAttctacactccaaaagcaggcaggtccattggtttctgatgaaaccaaccaaaatgtgtgtctgctgtgtcatagagactttagattgtaagcccttctggggcaggggctgatatcaattatgaacaattttttta…
xt-mitf	TTTGCGAATGTAATCCACCGNGG	Chr1	TTTAAAAATGTAATCCACAAAGG	5	-	51171003	CAGAACTAAACTTATTACAAATAGCTATTTACACATAATTTAATGTATACACTAATACCATGGTACACGTTATCATACAGGGAAAACAGATTAGATTATATTAAAAAGAGGTTTATAGAAACATTTCTTGGGGTATAAATAATTCTTAGCAACCCTCACACCTCAAATGTTTGTGGCCCAAGAATGGGGTATTTGTCACAATGAAGATCATTTAATGGAATACTGACAACTGTCAAAATGATCTGAATATCATCGCTAGTGATGATTATTTTTTCACTTCTGGGCCTGATTCTCTAAGGATCTCTAGAAGCTGGTTTGTAGCCCATTTTCGCCTGTGGCAGCAGTGCAGCTTCCTATGCGCTCCTTACTGAGCTGGGCATACACTTGTAGGAAGCTGCA…
xt-mitf	TTTGCGAATGTAATCCACCGNGG	Chr1	tttaaaaatgtaatcccctgtgg	5	-	59054616	cctaattttacattttttttacatattttttttctagtcccctgaaaaaaacaaaattgaaactgtactgTATTCGCATCCTAGGGGCTATCTGTTATTTACTTAAGCTTTAATAAGTATTCACCCACTTGACTCAAGAACTGTTCATTTGTTGTTTGTTTTATTTTGCTTTTTTGGGATGCATTTATACATTTGTTTTTTCTTTTCCCTTTACTGCATAGTTGTCCCAAAGAAGACAATTCTAAATTAGGTGCAGCACTGATATAGCTACACAAAATGATAACACACAGAGTTCTACCAACATTACTTAAAATTTACTCCATTAGTTAGGCcagtgctgtccaactggcggcccgcaacccccctctgtgtggccccccacctgtctggctgctttga…
xt-mitf	TTTGCGAATGTAATCCACCGNGG	Chr1	tttgcgcatgcgaacctccgcgg	5	-	68249691	ctttttccagcaATAAAGTTGGGTGAGATCTTTACAGATATTATTATAGGAAGGTAGTAATGAGTAAATCTGAGTTTTATGAAAAAAAAAATTTTGTGGGGACTTTTTGGTCCCAATTACATCAGTGTAAACGGTGTATTTTTGCAACAGCTTTTTTCACACAAAATTCCTTGATGTCTATGAAATAAATATGTTTTGTAATCATATTtttttacagtgaaaattttgaggctgttttatgaaaatattcaccaatggtggaatgctgaatttcaccatgaatccatacctgtcgaaaaatttcactcctcgctaTAGTCATATTTATACTCTCCATAGGAGCCACACAGGGCATACTGGGAAGGATGCCTTAAGGTGTCCTGGAGAgccgcaacgata…
xt-mitf	TTTGCGAATGTAATCCACCGNGG	Chr1	tttgagcaggtgatacaccgtgg	5	+	71393954	tctacagggtttatctgttagctgctatataacctgtgccttttcttcttttgaatggctgcccccagggtttatataaactctagtaatgtttctgaagcaaacacaaaatatttacaagtgcagggcagcagtacattatatttcaattactttaaaacactttcattttttggtgttactgttactttTATTTATCACCTCCTCTATTTGGCATGATTAACTTATCAAttccttgaattcttaacatggacacatttcccccattacaagatgtaaaatgttgtgcaactgtggttggctcactttttgattcaatttgatttaagtgttttcgcatgcgattttttagggggcaaactgtgcatcctacatagtggatgttacattttatgcagg…
xt-mitf	TTTGCGAATGTAATCCACCGNGG	Chr1	GTTGCAAATgtaatacaatgggg	5	+	8884878	GTAACTATCAGTATGCTTGAAGATGCTAGCAAAGTGATTTTCAGACATGTGAAAGTTGAAGCTCCTCCTTCTTGGGGATCATAATCTGTTCAGGAGCTCTCTTGTCTAATAACCTAGATAGAATGTCATATATTGGACCTGAATGTTTGGATGAAATTGTGAGGCTGATTTTTTTTAAAAAGAATTTGTGATTATTTTTTAATTTATAGCTTAAATTTTTGAGATTTATCAGTTGAAAAAGTCTTAAAAATGAAAATTCAGCAGCTAAAATCTGGAAGAATTTATTTTTTGGAAATATGgcagcccatggttacaaaaggaaaaacatgcacccaatgttttcaagggtgctgagcttggttatacagtcaatttacttacaaagatgattgatttAGG…
xt-mitf	TTTGCGAATGTAATCCACCGNGG	Chr1	GTTGCAAATgtaatacaatgggg	5	+	8925174	TGTAACTATCAGTATGCTTGAAGATGCTAGCAAAGGGATTTTCAGACATGTGAAGTTGAAGCTCCTCCTTCTTGGGGATCATAATCTGTTCAGGAGCTCTCTTGTCTAATAACCTAGATAGAATGTCATATATTGGACCTGAATGTTTGGATGAAATTGTGAGGCTGATTTTTTTTAAAAAGAATTTGTGATTATTTTTTAATTTATAGCTTAAATTTTTGAGATTTATCAGTTGAAAAAGTCTTAAAAATGAAAATTCAGCAGCTAAAATCTGGAAGAATTTATTTTTTGGAAATATGgcagcccatggttacaaaaggaaaaacatgcacccaatgttttcaagggtgctgagcttggttatacagtcaatttacttacaaagatgattgatttAGG…
xt-mitf	TTTGCGAATGTAATCCACCGNGG	Chr1	GTTGCAAATgtaatacaatgggg	5	+	8944912	TGTAACTATCAGTATGCTTGAAGATGCTAGCAAAGGGATTTTCAGACATGTGAAGTTGAAGCTCCTCCTTCTTGGGGATCATAATCTGTTCAGGAGCTCTCTTGTCTAATAACCTAGATAGAATGTCATATATTGGACCTGAATGTTTGGATGAAATTGTGAGGCTGATTTTTTTTAAAAAGAATTTGTGATTATTTTTTAATTTATAGCTTAAATTTTTGAGATTTATCAGTTGAAAAAGTCTTAAAAATGAAAATTCAGCAGCTAAAATCTGGAAGAATTTATTTTTTGGAAATATGgcagcccatggttacaaaaggaaaaacatgcacccaatgttttcaagggtgctgagcttggttatacagtcaatttacttacaaagatgattgatttAGG…
xt-mitf	TTTGCGAATGTAATCCACCGNGG	Chr1	attgaaaatgtcattcaccgcgg	5	-	89601814	TTACTGAATCATGCCGTTCTCTTCCCAGGAGAATTGGATATTCTTTCCCATATCGGGGAGACCCTTCTCCTTGGTGGTATTTGCGATTGCCTGATTGGGTCCCCTGACTGTGTTTCCATTAGTCCCAGGTGGGCAAGTagatccaggcccgtttgcactgaattcagctggtgttgttgcccgttataagaaaatgccaacttaactggaaaaagccatctgtaacgtatgcgatggtgttgcagaactttggtgataggtgctaaaattttacgtttctgcaatgtgatgggagccaggtccgtgtagatctgaaattggtgcccatcatgctcgagggtattcttttgccgagacgcttgtaggatggccacctgggtttgatggtaatgtagacgc…
xt-mitf	TTTGCGAATGTAATCCACCGNGG	Chr1	TTTGCGAATGACAACCAACCAGG	5	+	94050480	TTTAACTTAATTATTTTCTAAAATAGAAAGCAATTTTACAAAGTTATTAGCATTATCTGAAAACAACCAAAAAATGTGTTTGTGTCGAATATTGATTAAACAAATGAAATTATTACTTAGTGACCATGCTATTTTTCATTTACAGTGTTGCCACAGGATATCTCTCCTCTGTTAATTTGCTATGCTTTACCCACAGGTAATCAAAAGGGAAGAAAGTGTTATATCCACCACTGAGGAAAACATCAATTGCTCTGTCAACCAGAGCAATAAAGGTTGCCAGAATAATGGGTTAAATGTCTCTCAGAAAGAAAACATTTATTGCGATCCAGAACAGGAGGCAGCAGACCAAGATCTCCAGCAGATAAAAGTATTTCAAGTGTAGTACTGTACATGCTGATT…
xt-mitf	TTTGCGAATGTAATCCACCGNGG	Chr10	TTTGCCCATTTTAGCCACCGGGG	5	-	10865141	aatgataaatttggttgtaattccatatgtccctcggatggggtccccattttttttgaatttccgctaatgtgattattctattatctttaagaaagtctttaagtctggtcggaggacaaagctttcatgtagttaatacatcagatttttcaatcagtcccattatttcctgacccacacagctatatccaacttgtagaatgtgatttgtCTTGTACTTGTTTTTATTTCTACCCTGCAACTGTAAGTCttttttttttttttttttttttGTAAAAACAAATTAGACACAGGTTGTTGGCCTCCATCTGGACCACTCCATGTGGTCAGTGTACAGTTACTTCCTATGTTCTTGACCACTGCATACAAAGAATTGGTCTTGTTTAGCAGTATTGC…
xt-mitf	TTTGCGAATGTAATCCACCGNGG	Chr10	TTTACCAATATAACCTACCGTGG	5	-	15350941	gacttacatgttcgccggtgggatggcagagggaaggcaactcggggagattagtcgcccgcgagcagggagttttgccgcgggcgactaatctccccgtgtaccagagcccttaaaggtatggtagctgttatccagaatcgggatctggggttttccagataaggggtctttctgtaatttaaaatcttggtaccttaattgcaaatcatttaaacatgaaataaacccaatactactgttttgccccaaataagcattcattgtatcttagttcaagctactgttttattattacagagaaaaaggtaatcatttttttaaaaatttgaattagttgattgtaatggagtctgtgggagatgaccttttggtaattttggtttcaagataacggat…
xt-mitf	TTTGCGAATGTAATCCACCGNGG	Chr10	TATGTGAATGTATTACACCAGGG	5	-	15632026	gtttgggggtttaggttataggtttgagtgaaaaagtgagttttaagagaccgtttaaaggtttggagagtctggcaatacctaatgggacggggaagggtgttccagaggatgggtgcagcacgtgagaagtcctggatgcgggaatgagagaaggtgatgactgaggaggagagaatgaggttatgtgtagagtgaaggttccatcAAGCTCCAACCCTTGATATTATGTTGGAGACATATAAGATCTATTTTCTTTTAGGTTTAACCTATTTTTCAAAAACAATTAAAATAAAAGGTGGTACTTCAGGGCAAGCCAAATATTAAAAATGAGCAGAAACCAATACACAAAAATCTGCAAATTAAATTAAAAGAAGGGTGCTCTACCTGGTGTAATAC…
xt-mitf	TTTGCGAATGTAATCCACCGNGG	Chr10	TTGGCGAATGTTATCATCTGTGG	5	+	18641902	gtagcaagcaatgccagtcagcagtaggaagggacagcaaggtttggagctgaattaaaaggggtacagatttgtgggaggtggagtcatcctttctcttaaaaatgtcctggtaaggccccctctagaatatgcagtgcagttttggtctccaatgcttggggggtgtagtgcaatagtgaaagtctaagtaaaagcaactaagctgataaagcaaatggatggccaagaaaaggctgggaaacttggaattgattgcacaggagaagaggcactcaaggggggggatgagataactgtataaatgcacaagtgaaccaaacaattaactttctgatgccttatttaacagtaggtccttccagcagacttcagtgcattcaATAAGATAGGAAAGGA…
xt-mitf	TTTGCGAATGTAATCCACCGNGG	Chr10	tttcctagtggaatcccccgagg	5	-	22714760	acatcatccaggccggtttttggagccaaaaatcaagggcaggtccagcagtttataaagggagcccttgttgttttgccagcacttgagagagagatggagacaccagaaccgtgagtgatttcccagcaactgtagtctgcctggcatttgagtttcagaccttaaggagggaggtctgctaagctggtgactcttatctcctgtgtgttgattgtgtgcctgctatgtgggagtaactgcctatccaaagggagaggtactttggggtaggtagcgctacctggggaaacttaaagagctctggggaagggacttgatcaggattgaaatgaacaagggtttttcctccaggaggggagtgtgggactgtgccagcagttggctaaaaccacacaa…
xt-mitf	TTTGCGAATGTAATCCACCGNGG	Chr10	tttttggatgatatccaccgtgG	5	+	28137926	ACAGAGAAGACAGAACGAAATGAAAGGAGAAAAGATTCAGCAGAGGAGAAAAATAAATAATAGAAAGACAGAAGATGAAGAGAAAATAGAAAAGCACAGTAGGATGAACCTAAAGTATGAGATGAAGATCGGAGGCAGTGGAATAAAGAAAGATTATGGTACAAGGAGAAGAAAGGTGACTAAAGATGATGGAACAGAAAAGAAGAGACACCAGAATTGAAAATACTGGAATGAGCATCAGGCAATGGAATGAAAAAGTGCTGATGAAATAAAAAGAGATGATGAATAGTGCAGAAGACAGATGGAATGACCAAAGAACAGACAAAAGATGATGATGGAGATGATGGAATAAggctaatgccacacagggctaattcttggctgagaatcagcccccat…
xt-mitf	TTTGCGAATGTAATCCACCGNGG	Chr10	tttaaaaatgtaatcccctgtgg	5	-	31449393	TAGAAGACCATTAAAACCTGTGTAATTAAGTGGTGTATTAAAAAAGGGGTTCTTGTGTGTTGACAGTTAGTAATGAGTTACTTGTTTGGGGAAATGTTTTCagtctataggcggcttttcacagcaatgttttctgtggcaactttttttccacaatgatttcatccatgtagaatacactggagtctttgggtgtttgtttttttctgcgaaaaatacattggggtctataggcctttCGTTGTCACAGTGAAATTTCACTAAGATGGTGAAATGTAAAATAATATGTAATAGACTTGTATATCCCCtagatcagtgctgtccaactggcggcccgcgggccgcatgcggcccgcgacccccctctgtgtggccccccacctgtctggctgctttgat…
xt-mitf	TTTGCGAATGTAATCCACCGNGG	Chr10	tttgccaatgaaatgtaccagGG	5	-	39326064	tggccaccttaaggtgttcTAGATGATTGGGTCTTAGTACTTATCAATGATGTTGTCTTAGATGTTCAGATAAATGGTACCTCTAGATGACTGGGTCTCAGTAGTTATACATGATCATATCTAAGATGTTTCAACCTTGGGACTTTTATATGACTGGGTCTCAGTAGTTATAGATGATCTTATTAAAAactgtgttttgaataggcttgccctaattacaccacccgagggggattttatattatgttctttggatgtgaaggaccaatttaccccatgaaggaatcgaatgcatacgcatgtacagtatctatcacatacaaatgtacctacttacaaaatgaattttttatgtaacctgttggaaatggtattggctaataattatttttgttataa…
xt-mitf	TTTGCGAATGTAATCCACCGNGG	Chr10	attggtaatgtaaaacaccgtgg	5	+	44849406	AATCCTGAATACAGAAATCGATAACTCCAACGCAAGGACGTTTAAAGGGAGAGAAAGCTTATTAACAGGATGCTATTGCATTGTCCATGCATTTTATAGCAAGGTTTGTTATGCCACTAATGGTAAAGTAGTTAAATATAAATATGGACTTTGAACCTAATGGGATAGCTGAGACCACCAGTGCCAGAGGCATACCATTCTAAACATAAGTTATATAACAACATAATATCTGCAGCCCTCCAGCAGATGGTGTCCTATTAGTGCCAGCAATGGACAGACGTTCCTAGAAGCTCTATAAAAACACAGCTATTGGGCCAGTGATTTTATAGtttttttttattcaatgcttttattgagtttacaaataaagacaacataaactgggatgacatctgagtt…
xt-mitf	TTTGCGAATGTAATCCACCGNGG	Chr10	TGTGTGAATGTTATTCCCCGTGG	5	+	7410836	taatgaagaccaattgaaaagttgcctagaattggctatcctataacatactaaaactaaacAGGGTATATTGTGCACCCTGCTCATTGTTTCTGAATGGGACGCTCTCCTGTGGTCTTGGATTATCCCATCTCTATGCTGTGCCATTGTTTTCCCCTTGGATTAATAACCAGATCCCAGGGGATCCAGTGAGTTTTGGTTATACTGCCAGGGCATGTATGGCACCCCCAGGGGGGACAAAATATCTGGTTATCCTTGTCTGTCTGTCCAGACTGTAACTGTCCTCTTCCAGTCGTTTTTTTAGTGTCAGGGTGTGCCACTTATTGATTGAGAATTCTTAGAAATGTTCAGTGATTGATTGGCCTCGATAAGCCTCTACTCCGCCCGTCTCATAAAATG…
xt-mitf	TTTGCGAATGTAATCCACCGNGG	Chr2	GTTGAAAATATAATCCACCAAGG	5	-	102983485	agtctgggtgacaggtcctctttAATTTTGCTTGCATTTTTTTGCCTTGATAGCTCATTTTCCTCATGTGGAACTTTTCCATACTTTATTTATTCTTGATTACATATTATAAACAAATGTAAACATAATTGATATTTAAGTATAAAACAGAGTGCTTTAAAATGCCTATCTATCCTAGTTATGGAATTGTCTGCCCCCATAGATAAAAAGCAAATTATCTTGACTGCTGGCACTGTGCCATCCTGAAATTTATATTCAGTAAAGCTTTAAAAATCTTATTTACAGAAGGCCAAATAAAATAACATTTTCCTACTGAACTAAGCTTATTATAGCACAGTACTGTAGCTGACACTAATACCATGAAACACTAGTGTTTGGGACGCCTAAAGGTTTTTTTAA…
xt-mitf	TTTGCGAATGTAATCCACCGNGG	Chr2	TTTGCCAATGTATTTCTCAGTGG	5	-	106577678	tagtatcccaggagagagggtctcctaaggaagagggagtgtaacctgactgtaacattgctcctgtgtgatctgcctgtctgctatatctgtgctaataaacaagttccactggttaaacatccatccagtgtcctggtctctgcatacactgaggatccactctgcctggtaagaatctaccccaaagggagggggcaaggtgccaggagtgctgggagtccccaagcataagtacaatatcaagttctcaggaggggagttacagttcagtctgtccctatcctgggtggaggcacgccaaatagtacagcaacatctgttccccatagtaagcggggctcaggatcctgttagcgccataagatctcaacaggtagcagcacaacctataaagtg…
xt-mitf	TTTGCGAATGTAATCCACCGNGG	Chr2	TTTGCCAATGCATTCAACCACGG	5	+	112422911	CTGAAGTAGGTTACAATATACTTACAGCTTTTCTTTTTTTGGATCATTCCATCCTTTGTTTTAATAAATAAGTGAGAGGTGAGTTTGGAGAGAGAGTAGTTCCTACTTCTGTTGAAGGCTAAACCATGACTAAATATTTAACCAAAAAGCTAAGAACTGTTTTACAGAGTTCTAGTTTTTCAGTTTCTCAACCTAAATCGCAAGAGTTTCAGAAAAGGTATAATAAACTAAGGTTTCAAAAAAGCAATTACATTTTTCATGTTCTTTCTTTTGTGCAATCATAAGATCAACATTGCTGCTAACAGCAGAGAACATAAATCCAGTGTACTAATTGTGTCTATATTCTTTCTATGTTAGAGTGCCTTTTCATCCAGTGTTATGTGTATAAAAATGCAGGGA…
xt-mitf	TTTGCGAATGTAATCCACCGNGG	Chr2	TTTGCAAATGTATTAAACCATGG	5	-	122110937	GTAAAATTTGTGGACTGGTTAAAGCTAGGCAATACAAAAAAACCTCATGGATACTAAGAAAATAGAGCTTTAATCTGAATAATGCATTTACCTTACTTGACCTTGGTTTCTTTTACAATGCACTAATTAGTCTGGCAATGACATATCCCCTCTCAGTAGACTGCATCAATAGGCTATAAGATAGCTCATTTAGAACCAAGTTGTATATACCAGTTTTAAGACCTATACAAAGAAATTGCCTAAAAATTACTGTCGGAGGTATAAAGGTCTCAGGAAAAAGGAACAACAAAACTGCAAATGTAATTTTATTTTATTATACAAAAATTATGTTTCTTTGTCCTAAGACCTTTATGTCTGACAGTAATTTTTAGGCAATTTCTTTGTATAGGCCTTAAAACT…
xt-mitf	TTTGCGAATGTAATCCACCGNGG	Chr2	TTTGCGAATGATATACACACAGG	5	-	132767602	gccgacaaccgatatccaaggcttttgccgatattggttgtctcatgaacccaccatacagacactgaatattgtacgaaTCCTCGGTGAGTGTAAGGGCACGTTATTACTCTCTCAGATGTACACAGATTCTAAACTACCTCAGTGCAGTCTTGCCAAATTAATGCCGAATGATTACAGCTTGAAGTTTAGCATGGTACGAAAAAAAAATGGTTAGATGCAGAAAGCTGGTGATTGTTAATGCAGGATGGAAGACTTGAGTGTGGTTTTGGGGAAATGAGAAGATATTAGCCCATCTACATGGCTCCATTAAAGTTCTTGCAGAATCCACTGTGAAACCAATGCACAGCAACCTCTGCCCATGAGAATGTAGCCAAAAATGGAAATACCCATTGATCA…
xt-mitf	TTTGCGAATGTAATCCACCGNGG	Chr2	TTTGTGTATGTGATACAGCGTGG	5	+	14269356	agtctttaaaaggggaaaacaccagatgttctgtcctttggtccccactatctggaggaggtggtgtgctgaagCATTTATGAATTGATTTatgattgtaccatctaaacagcacccacaaagatactgtataacattcagaaataaagaattatcattttgtttTTagggctgtatctatatataaggaaccctagggcctgtgcctagggcggcagcttttgtggtgtgtcaatatatttgatattctttttttttaaacttaaaaatcccccatcaccggccgcatagttatttcataaatccagctccagtgctggtgggggggatgcagtgcgatgctgaaacatttgcacatacacaactggtgtcactcatgacttgaagtgatgccatatg…
xt-mitf	TTTGCGAATGTAATCCACCGNGG	Chr2	gttgggaatgcaatccatcaagg	5	-	146034659	TTGGATCACATTTATTGTTAGGATACCTTTATCTATTGTTGTGTTAATTTGTGGGCATGTCCATGCTCTGAGCATTTATCTTGCTAATGTGGGTTCTTTCTTAGTGGATTTCAATATGGCATAATTTATCTCTGTGGATTGGCCAATCCTTTAggctaatgccagatgtggggttttacactgcgtattttctccgcctaaaaacgctgaacaacccacacagcccctgactatggcgtttttcagccaggcgttttgcctagtactggtgacgcagcaaatcccgAACTTTGCCGTCTAGCAACTATCTTAGTAAATCAGCTCCCTGCTTGGCTTTCATTGGTTAACAGACCTGGTGCAAACTGCTTTCACTACATTAAaactaggcatacatttaaa…
xt-mitf	TTTGCGAATGTAATCCACCGNGG	Chr2	TTTGCGATTGTAAGCCTTTGGGG	5	-	172252318	GTGTTTATGTAGGTATAGTGGCCCTTGTTACTAGCAAGTCACGGTGCAAGTGTGAATCTGTGGCCGAATGGAGTACCTTGCATTGTGTGCACTGGTGAGGGGGACATGGCTGTAGTTGGCAGCAGTGCCAGCTTTCTTGGTCTCCCCCGGCTCTAGTGCTTGAGAGATCCTTTTGTTGGCGCCTTCCTATTGGCGAGACTGCCGGCGCGCTGGCTTTGATGGACTTGGCTCAGGCTCCCAGCGGACATCTGCAGCCTTTTGCCTCCAGTCAAGCAAGTGTATTTGGCCTGCAGCTGGGCAGAGGTGCCCGGCCCATGGGAATGGAATAATTTATGCAAGGAAAATACAGCTAATCATTCAGGTTGGCACAGTAGCCTCAGGGCATTGCACTCTACTCTT…
xt-mitf	TTTGCGAATGTAATCCACCGNGG	Chr2	tttgcgaatctagtcgcccgcgg	4	+	21354866	GCTTTGACCTTACAATTATCTTGATCTGAATTTGGGTTAGCCTTTAATTGCATAAGAATGGCCCAGATGTAGTAAGATCAGGCTCTAATCTCTAATGGGGGTTTAGCGATTCTTAATTGAGATTTAAATACGTGTCTCTATGCGCTGAAATGTTTCCCGCTGCTGTAGCTCTCCCAGGCAATTTCTGCCTATCAGGGGAGGCTAATTcagctcgaggaggatcataccatgaacgaagcagcaggcgctcaaggatcccacagacagAAATAAATAAAAGTCCCTATGATtacacgaaatgcgtaaagctgtggtgtttgtccgtaaataaagcctgcagttcatttatttattcctgtccatgggatccttgagtgcccgctgttttgtttatggtat…
xt-mitf	TTTGCGAATGTAATCCACCGNGG	Chr2	TTTGCGAATGTAATTAAAAACGG	5	-	24637471	ccggctccccagctcatccagagaattcagccagcaggaaatgaaacggatgggcggggctagtggggttttggtggaatttctcaataaatcagtccgaaacacaacttttttagcacattccttctatatctagaggattataattccctggtacattgttaatttttataggatatgtctcctTTAATAAATACATAAATATGAGTATAGTAGAAATATGACAGTTACTACAAGTACAAGTTCCATTGTTTTTACAGGTAACAAAAGTACAACTAATTCCTCCTATTGTGCTTGTACTTAATTGCAGATTTTAAAGACAGCAAAATGAGATATTGCGGGGGGAAAGAACTAAATCATGCTATGCTTGTACCAAAATCTGATCACCTTTGAAATGCG…
xt-mitf	TTTGCGAATGTAATCCACCGNGG	Chr2	TTGGCCAGTGTAACCCACCCAGG	5	-	3646789	ctgtgtattactgtatattactgtgtgttactgtgtattactgtgtgttactgtgtgttactgtgtgttactgtgtattactgtgcattgctgtgtgttactgtgtgttactgtgtattcatgtgtattactgtACTTCCCTTCTGCACACATTCCAGCTACACCCTTCAAAATACACACAGTTTCCCTTTGTGTTGCCTTCTATACCACACCCGGTACATAACACATCCCCCGCTGTGCATTACCCCTCTGCACCTTCTGCCCTGCCCATTATAAGCACTTCACCCTTCTCACTTTGTACCCTTACTCATGACtaaaaggccctacagtgcagtagcccattccaaccaattagaagtttgcttttcaacaggtgaccagtaaatggtacctactgat…
xt-mitf	TTTGCGAATGTAATCCACCGNGG	Chr2	TTTGCCCTTGTAATTCACTGAGG	5	+	38359960	AGTAATCCAAGAAAGGGCAAAGTGGTATTATAGGTGCATTTTAGGAGATTTTTGAAAAATTCTTGGTCATCCCCATGATCCAGCAAGTTAGAAATCCATCAGCTAGTAAACCCTACCTTTTCTAGGTAGAGTCCAATCAATTCCAATCATATACAGTGAGGTTATATTGCTGTAACAATTTATTTTCAGGAACTCTCCTATTTGCCCTCCCTTCTAAAATTCAAAGAAATGCTTGTCTATTACAGTCTAGCAACAGTATGAGTTTGTAAGGTATTCTCTGTTAATAGGatattttcttacgaccgcaacacaaattttcgtgcaatttacacacatcagaaattattgtggttgctctgaattatatctaatcgtactttttacaattcaaaattcgtg…
xt-mitf	TTTGCGAATGTAATCCACCGNGG	Chr2	tttaaaaatgtaatcccctgtgg	5	-	41520544	cccctcaacaatctacctttcttcctgctggagtcagagccagattttcactgacagtcctggtaagtgttccctttgcctaggcaatatatttagatctgtcttttaaaataaccgactccagcacaaaacaaacaatttggtgggagggagagagtgaaggataacttgattattttagaaacagtgcagaatttttaattgattacattttgaaaggttcttatATTAATTGTATTTTTGCAGTAGTTCTCTAACTTTTTTATAGTGTTGTAGCAAAAGAGCACATTTATTAAAGCCTTTTGGCTTTTTATGTGTCCATTTGCCATAATTATATAAACcagtgctgtccaactggcggcccgcgacccccctctgtgtggccccccacctgtctgg…
xt-mitf	TTTGCGAATGTAATCCACCGNGG	Chr2	tttaaaaatgtaatcccctgtgg	5	-	43585191	AGTGTTAAAGAAGAAAGACTTATCTTTAAAATAATTATTTCACACTGGTGGATTGTGATTTAAGCCAGGGAATTATGTGGTTTCATTATAGCTAGGCTAACACAATAAAGCATTAAACCACAAATGATGTATTGAAATTCATCTTATAAAGAGAACAAAAACATGCAGTTGGCAGACCAAGACTTAAATACTTTTCTATTAAAGTACTTAAGTACAGGCGTGTCCTTCAGCTGCTGTGAGACACTAGCAATAATGGCACATGGTTACTTTTGGTGGTTTGCCTTTGTTGCTAGCAAAAAACACCAAAAATTAGCCTAAATGGAAGTCTAGGTTATAGCTATACTAATGAAACACTAAAGGTGTTTGCCAGTTTAATACCACTGCTTCCCACTTCATTTT…
xt-mitf	TTTGCGAATGTAATCCACCGNGG	Chr2	attgaaaatgtcattcaccgcgg	5	-	46131440	TTACTGAATCATGCCGTTCTCTTCCCAGGAGAATTGGATATTCTTTCCCATATCGGGGAGACCCTTCTCCTTGGTGGTATTTGCGATTGCCTGATTGGGTCCCCTGACTGTGTTTCCATTATTCCCAGGTGGGCaagtaagtccaggcccgtttgcactgaattcagctggtgttgttgcccgttataagaaaatgccaacttaactggaaaaagccatctgtaacgtatgcggtggtgttgcagaactttggtgataggtgccaaaattttgcgtttctgcaatgtaatgggagccaggtccgtgtagatctgaaattggtgcccatcatgctcgagggtattcttttgccgagacgcttgtaggatggccacctgggtttgatggtaatgtagacgc…
xt-mitf	TTTGCGAATGTAATCCACCGNGG	Chr2	TTTGCGATTCTAATTCACAAGGG	5	-	47921066	CCAAAGCCTATAATTGCACTGTTGACCAACCACTGTTACACCGACCAATTCTTGTGATCTTGCCCTGGATGACCGCAGTAATGTGGGTACTTTTAACTCAGAATTACAATTATAAATGCAAAATTAGTAAAGAAATCAAAATATACTGCGGAATATATTTAGGATAAAGATATCCCCTTAAAAAAATGTTGGTTCAGGATTTGAGAGCATTAAATGAGAGTGATGAAAGTCTGAATACATTGACATGGTGATGTGTGTATATATCATATAGAAATGTTGGATTGCATGTTGCTGTTTTTTTTTTTTTTTTAGAAAAGCAATTAATTAGCAATTTTTGCGTTCAAATGAGAAAGTACATTAATTACTTTATTTTTGCACTACATTTTGTCTAAACCTAAC…
xt-mitf	TTTGCGAATGTAATCCACCGNGG	Chr2	tttataaatgtaaatcaccgtgg	5	+	50957525	TActccgtactctgtactgcgtttagtattttcagtccgccagctgtaaggagcggcctgagtagactgcaggtgagcagcaaataaaagggctgtggggttacacagcattgttgattattgactcacagagtggggttcactctcagagcagggcacagggcagaaaggctgcctgcctgtgtaaggaactcccagaggggctgagggtgctgcctgccactgtaaggagcagagggagttgtgaccaagtgccaggagtcactcagaaaggatcactctcagagcagggcaaagggcagaaaggctcactgcctgtgtgaggaactcccagaggagctgggggtgctgcctgccactgcaaggagcagagggagtcgtgaccaagtgtatgagtgc…
xt-mitf	TTTGCGAATGTAATCCACCGNGG	Chr2	TCTGCGAAGGAAATCAAACGCGG	5	+	5770932	cgcacgagaaaaaaaaattccgcgtaacaaatttttctgcggtgaattttcatcagaaattcgctgcgaatccattgctgccgaaaaaattcgctcatccatactgaaaaaccacaataattaatgaagaccaattgcaaattgCATTTTAACCTGCCTGCCCATCGCCATCATTGTAGGTTTAGGAAAGAACTAAACAAAAATAATCATTTTCCTCATGTCTAGTTACataaaaataataataattaaaaaatataaGATGAGAACTGACCAAGTTTAATTTTCTGTTATTAAATGGAGCCCAATGGCTCCCTGAGGTCCCGTATCATTAATTTGTATTTTTTTTGCAAGTTGAACAAACAAAGTTTGGCGAAATTAAAAACAACACGGAGAGGCTGG…
xt-mitf	TTTGCGAATGTAATCCACCGNGG	Chr2	ttttctaatgtagtctaccctgg	5	+	63151777	TGTTAAACAGGGGCATAATAAGTCAATTTGGAGGGCTAAAGAGCATGAGGACAGCTCCTTTGCAGTGTGTTGCAATTGCTGAGGGACATACAAAGCCAGTTCTTTGTGTTGAAGCTACAGATGAGCTCCTCTTTACAGGATCTAAAGGTAAGGGTTTTTTTTTTTGACAAAAAAAAAAGTGAAAATATTTGTGCTTTCAGGAGAAATAGACATGAAAAGGGTAACTGGGTATGGTAGGTTTATGGTAAATGTTAGGAAGAGGACACCAATAGAACATTATAATGCAGTGTCCGTGTTTCCATCTCAGTCATTAGTAATTTTTACCCCAGGCCCTCAAATCCTCATCTGTGAAATTAGAAGGGAATTGGGATcagaggcactactgccatgaggcaaggt…
xt-mitf	TTTGCGAATGTAATCCACCGNGG	Chr2	TTTGAGAATGGAATAAACTGGGG	5	-	65352216	attggtacctatgtgtaccatgaccactgggtcttccccagcccctccaataatctgtctacttgtttcaccacatgctgaaccctagcaccaaggcaagccgcagacagtggcatgttggatccttgtaacagattaccctatccacctatctaataactgcatcccatataaccagggctgctctggccatgaggcaagattagaaccttgccataggcggtagggagcacctgtggcatcaggggtggcagcaaccccaggattgccactgcctagaactttaacttgtgttcccttacaagcgctactcccacaaactgctgctgtggccccacaggatgctctgagagtcagcagctccatacatgccagttcagagctgtcctctgtatactg…
xt-mitf	TTTGCGAATGTAATCCACCGNGG	Chr2	attcccactgtaatccacagagg	5	+	70810672	GCGCAGATCTCTCAATAATTCACTGTGGATGGCTTGGCTCAAAGCCCAATACATAGAGATTTGTAGACCACTAAAACTACCATCTGGAGACTCCCCTATGAGAATATTTGCCAATCAATAGATTTGCCCCCCTACTCCCCAACATGTACCTTTACTAACACTACTCCTCAACCCCACCCCCAGGGAACAGTGAAGCTAACCACCTATTACAAATGCATATTGCCTTTTTTTGACCCTGTAACACATTATTCCCAACCCCCTGACCCTCATATATGTGTTGAAAATGTTATAAAGATCTGTTTCCAcaaaaaatgagtgtattaaagtaattaatatattatgtactattgccctacactgggaaaaagttgagtttggttcagaaaacccaatatagtt…
xt-mitf	TTTGCGAATGTAATCCACCGNGG	Chr2	TATGTGAATGTACTACACCAGGG	5	-	81805566	AGAACACATTTTAAAACAAGGCCTATTTATTTTGCTAATGTTGAATAACAATGTATATAGCCATATACTACTCCTTTGTATTATGAATGTGTTTCTTGTAATATATTTTATTGTAAATTGTTATAAATGTTTGTGAAATATTTGTTAATAAATTCATTTTTTAAATGTTTTTATTTATTTGTGTTAACATAAATCAACTGAAAAACTGGGTCATATGGCTGGCCATTTAAAGGTAGTATACCATTTCTTTTCAAGGTTGGAATTAGTaagaacaacaaagtaaatgattaagtatagtaagcaatagaaagagttaaggaaagaaaagggaagaaGGTTGGCTGTGGGGGGATACATCACTGTATCAAAACTTTTGGATTGACATGTCTGGGCATTAGG…
xt-mitf	TTTGCGAATGTAATCCACCGNGG	Chr2	tttaaaaatgtaatcccctgtgg	5	-	90072776	ccccgcgtgtgcgtgaacaggcgaatgaacgcgcaaatgtgtgtcatttaggggggagcgcagcatgtaaagtgctcctgggggagcttaggaaatcagcggtgggggaaagaaatcccggactaggagttggcaacagaggtaactgcctagtgccctgtcactgtagcgccctaggcaggtgcctcttttacctacccctagttctagccctgctgccacttgaggcaaggttctcaccttgcctcgtggcaggagcagccctgatTGTAATCAAACATCTGGGGGGGATACTGCCTGTTTAGTTCTCTGATCGAAAAACTTTGTTTAaagcagtgctgtccaactggcggcccgtgaccccctctgtgtggccccccacctgtctggctgctttga…
xt-mitf	TTTGCGAATGTAATCCACCGNGG	Chr2	tttgctaatgtaaacatcagagg	5	-	93467955	gtctgatacctgagacagaggcagccaaagaaggagacattcctccttgcaagacactatatagtcttcaaggggagtggtcaaccagggctaaacctatggggaatagcttctcaactgtaacctgagtatagagggctctgcccaataacagtacagataatgaaagatagggatatgaaaccatagggcacttaaccctatgggtccctacacttatatattgtatttattataatgtgacttgtcctccctCTTTCTAAATGTTTAACTATAAAGGTGGGCTTGGATGATATATTCATTGAGGTGCTAGATCAATATAACAGACAAGCAGAGGTGCATTTAAATCACTGTGAGAAACAGCTCAGAATCAACACAATAATATTCTGAAGTCAAAGC…
xt-mitf	TTTGCGAATGTAATCCACCGNGG	Chr2	TTTGAAAATGTAATCTGCTgagg	5	+	93960092	TCAGTATAAGCTGTATTTAATGATCTATCTCCTTCCAGTCACATGCAGGAAACAGTTAAAGTTGATTCACTAACTCTTCTTATTGAATTTCTTGAAAAGTATTCATGATAAAAAAAAAAAACTTTGTCAATACAGTTACAACTATACACCAGTTACAGCGTATAGAAATTCACGTCTCACCTACATCCCCTTTTACCTGGTGCTAAAAATAAAAACACTGTAAGTATCATTAAACAGCTCTAAAAAACACTGAACATACCAAAACATAAATTTTACAGCAATATATGGCTTTATTTAACACCCCAAAAATACTGCTTTTACAAAGGAACCTGTAATCCAACTACCACTCCAAAACCATGTGCCTATCGTGCCAATAACATTTTTTCAAATCATTCTGCT…
xt-mitf	TTTGCGAATGTAATCCACCGNGG	Chr2	TTTGCTTGTGAAATCCCCCGTGG	5	+	97969502	ACACTTGGTGAGGAAATTAGCACCAAAAAAAGTCAGTAAATTGAGTTATAATAACAGAAATAATGTTACAAATGTCAAAAGTGCAAACAAGCAGTACATTTTACCACTTTTTAGTGCTAAATCATTTAGTAGAGCCTCTAAAAGCAACTAACAGTTAAAGTAACAATATGTTAAGACAATTATTACACTGACAGTTGCTCATAGAGAACTTTGCAATATAAGGTTACTATATAGGGCTGCTGGCATACAGGCCAGAAAAAAGCACCTGAAATCTACTTACGCTGCCTGTCATTGGTTATAATTAAAGCTGACTGGATTTTTTGGCCTGATCTGTCACCAGTCCAGCATTGATTGGTGGACACAGCACAGGTGCGGTCAGCACATTAGATCTTTTCATTA…
xt-mitf	TTTGCGAATGTAATCCACCGNGG	Chr3	TTTGCTAAGGTAATGCAGCGTGG	4	+	101787024	gaattgGGCAGATGCTTAGATTCTGCAAAAAAAAAACAGGTGCGAAAAGTTTAAATTGTTGGTAAAAAAATTCAGACTATATGGGAAAGCTGTTGTATATGTGAAACTAATTTGACTAAAATGTAAAAGAAAACCTCAGAATTTTACCTGGAAAAATGATAAATCAGCACCCCATGTTTGTATCAATCGAAGGAACAATATCATAAAAATAAAATGAATGAGAGAAGCTTTGGAAATAGGTAATCCACATTAATATACACTTTCTGGTTTTATTTGACCTACAGACACAGTAATTGATAGGTTACTAGTATTTCATGTCTCACTGGGCTGCTGGGAATTAGTGCATTTAATAACATAGGAGAGGCCTTGTTTGTTGTCACTATTTTTGTTTTTCACTTT…
xt-mitf	TTTGCGAATGTAATCCACCGNGG	Chr3	TTTGCCAATGTAAAACCCTGAGG	5	-	116460164	TACACTATCTCTTAATAAGTACAAGTCTTAGCTCCTTAAACACAACATATTTTATGAATATCCAACGCCATCATGCTGATGATCATATTTGTAATGACCCATCAGTGGTTTCATATGATGTTTTGGTGCTGCCTATGGAAGAAATACATGGTTGTCGGCTAACTGTTTAAGTCGTCACAATTTCTGAAACTTAGATTCTATGCTTTTCTATTCCCACTGTTGTTCCTTTATTCTCCAGCTTTGTGCAAGAGTGCATATGGCAACTCATTAATTGTCGCACTGTACTCGTACATAGACATTGGCTTCTGATTCAGCGCATGGAAATGTCCATGTCCCAGAAAGAGGCTTCCCTCCCATGGCTATATTTCTTTATGATTTGTATTGTATTTTTAATAGAGA…
xt-mitf	TTTGCGAATGTAATCCACCGNGG	Chr3	TTTGCAAATGAAATCCCCTGGGG	4	+	123283072	tgaagggatgcataactATAATGGCTCCCAGGGCAATGTGCATATTGGACATGATAGAGAAAGATGGAAAGATGACAGCGGTTCCCTGGAACAGTACCCAATAGAATGCAGAGCTGAGCTGAGCAGTTATCTCATTGGATTGTTAGTGTTAGTGCACTGTGGGCATAAGACATAGGAGGATAACAACTAAACACATATATAATAACTATGGAGTCAGAACTGACTTGCAGACTGTGCAAATTATTCTATTCCTACACCGGGGACGGCAATCCAGTAGCCATTGCCTTTATACACCATGCACACACAAGTACACCCAGTATAAAAATTAGCACATGCTTTGCTACACTTGCTTGTTCAGATGAGAAAGTTCTAAATCATTAATTTTTAATAATTCCTGGG…
xt-mitf	TTTGCGAATGTAATCCACCGNGG	Chr3	tatgcaattgtaatccatagagg	5	-	131233582	CTGCCTTTCGCAGGTTATACTAATAAGGCATTTTGGCCAGCTCGGTGTTGGTCACTGCCGGCAGCTGGCTAAACCATAGCTGTGATCAAATGGAGTCGAAATCAGTGAGTAGCCACTAAGGGAGTTGCCATGTTGTTATTGACCCCTTCCTACGTTCCCATAGAAACCACACAAGGATGCTGTAGCGTTTAGCTCCTTGACTATAAATGACCAAATCTCCAGAGTAACCGCCCCCTGTGCCACACCCAGCTGATGCTTAGGGTCCTTTTCAGTAAATGACAATTCTTGCCCTTGTTTACCCCTATCCCATCCCATGCCTCTACCTTGGCCTATCAATAtgtttccaatgtataatctctgtaaagagctacagaacatgttgttgctatattaataaaa…
xt-mitf	TTTGCGAATGTAATCCACCGNGG	Chr3	tttaaaaatgtaatcccctgtgg	5	-	140570219	TGTACTCACCCTCTTCTACAAGGCGGGTAACGTCTCTCCTCACCAGCTCATCCTGCTGCTTCCACCAGCGCCAGAAGAACGCAGATTCCACGTAAATAAACCGTTTACTGGGGTCATGGAGGAGCTGCGAAACCACCGAGTCCAGGATGTACTGCACCCCAGCATGCTGGATGTCATTATGGGCTGCAAGATACAGTTTTTtatatatatatatatatTAGGTTGGTGTACATTCTGCCCCAGAGCACCCCCATAGCATGTTCTGACATCACAGAATGTGCCCAGTTCCGGGGTGTCAGTATCCCTGCCTACCCAGCCTTATACCCCATAGAGACGCATTCAGTTAGAGcagtgctgtccaactggcggcccccctctgtgtggccccccacctgtctg…
xt-mitf	TTTGCGAATGTAATCCACCGNGG	Chr3	ttggagaatcaaatccacctagg	5	-	143967810	TCCCTCAAGCATCTCTTTATACCCATAGGTACAGGCGTTCCTGTGTATATACAGGGATTATGTGCCACATATATTGCAAAGGGTCCTAAGCCATCAGAGCTGTACCTGCGCGTATACAGGTGAGAGCCTTTTCTCTAATACATAGTACGGGGCACAAAATGCCTTAAGGGTCTTTAGTGCATTGGTAAGGGTAGGGGTGCAGGGGTTTGTTTGTAATATGTGCCCCCCCCCATTGTATTTCTACTTAATATATTATATGATTTAGTATTGAGCATTTGGTTCTAACTATTAATATATATAGGTGTATTCCTATTGTGTATATGTACAGTGAATGTATAAAGGTGTACAAGATAAGCTGGTATTTGGTCTAGAGGGTCCATCCCCTCCCAATATGATAGA…
xt-mitf	TTTGCGAATGTAATCCACCGNGG	Chr3	attgccaatgcaatccatcatgg	5	+	16391882	aaatctgactttatataaagacaaacctctcccccttttttaatccccctgtcccttctaaaaagggtgtaaccatttaaatgcatagcccagtcacatgtttcattccaccacgactcagtgataccaattaaatcctaattctcagtatatgtaatagactccagctctcctaatttacctgacaaactccatgcattagccagcatgcagtggagattagtacttttccctctgaaagatatggaaaagtagtaatctaaatacattaggtaatggagagttagatctaaagttaatattagactgttgcctttgtggaagctccttagctggtaaactgtatgcccctctcactcctctcccatgtctccttgctgatcccactgccccatctac…
xt-mitf	TTTGCGAATGTAATCCACCGNGG	Chr3	tttaaaaatgtaatcctctgtgg	5	-	19925742	acgtgtctgcacttaagcatacactgtgcctgtcattgtaACCAAGTGCAGAACTACTGAACGTGCGGGGGTGCACCCAGGCCTGCACCCCCCCTAGCCCTCCAAACGCTTGCATCAATGTGAATCCATGGCGAAAACTGTGTCTGGTGTAGTGGGCCCGGCTGCTCGGCCTGCACCCTAGCCCTGACGCTAATAGTTATGTTACTGAGTGCAGATACAGAGAGGAAGCAGAAACAGCCTCATTTGACAGTAGCATTAACATCCTGGATTGTTGCAGTAATTAGCCCTGCCGTGCTTCTCAAAGGTATCTTGAGAATCCTGAACTCTGATCCTCCagtgcagtgctgtccaactggcgacccccctctgtgtggccccccacctgtctggctgctttga…
xt-mitf	TTTGCGAATGTAATCCACCGNGG	Chr3	TTTACGTATACAATCCACCTAGG	5	-	43241467	actgTAAAGGTTTTTACAAGTGAAAGTGACTTTTCTAAAGGCAGCTGCAAATTAGTGAATGTATTACTCCTTTCATTCTGTTTTTGTAATGTGCTATCAATAAATATCCTGAGTAAACAATCAAAACAAGAGGGCAAACCACTGCATAAAAGTTCCCATTATACAATGTTTCAGGGTTTGTCAGAGTGTCCTGATGAAAGGGGTTACCCCATTGTAACATTGTAACGTATCACGGCACAGGAAACCCAGGGGAACTTACCTGGGGTTACCTGTTACCCGGTTACCTTACTTAACAGGAGTTACCATTGTTTGGAGGAGTCCTGATTCCCCAGCCACTGGGCTTTCAGATCTTTTAGGAGGCCATAAAGTGCCATGCAGAAAATCTATAGTACATATCAA…
xt-mitf	TTTGCGAATGTAATCCACCGNGG	Chr3	TGTTCCAATGTAATCTACCAGGG	5	-	57186127	ACTGTGACAATCTATTCAACTGGCTTTGAACACCTATCTCTGAAATAATTTTGGAATTAAAATAAATCCCTTCCTGGCAGGCCAGCGAGCCCTTTACAAGTTGCAAATGGCAGCTATCTGCCTACCAGGTTTTCTGTTTTGGACAATCAACTCTGGTATAACTGCTCAAAGCAGTTTTTTGAAAACCCACTACTATAGACCAGGGGTAATTTATGTTGTGTAATTAGCTTTATTATAGTACCTTTTTCTATTTTAAGATTACATCTTGTAAAATAATTAAGTAGAAAATTACTTGATGAATTATGTATTCTCTAAAGAAGCAACAGTACACTTTCATCTAATTTTATCCATGAGATCCTTTTTTATCAAGAGCAATATGAAAGCCACAAACGGTTCACT…
xt-mitf	TTTGCGAATGTAATCCACCGNGG	Chr3	TTTGTGAATGTAATTCACACGGG	4	-	61274060	ACAAAACATGGAAGTCAGATTAATACTGTCAACTGTCAAACAACCAGAAATTGTTCTTTTTTATGCAAAACAAAATGGAATATCTGTAGTTGATTGCCTACCAGCAGAAGAAATTGAACTGGTTCGTATCATTACAGGAGCATCTTCACTATCCACAGCATATGGTGATATTGTTTCAAGACAACATTTGGATACTTTTTTAATCACATGTTGCCAACCAGTCTTACTGGGTTCCAGGAAGTATGTGCAACTAACTTTTAGTCGTTCCCTTACCTTGCTTCCCCATTCACTTGTCATATGTGGGCCTGTTAAGGGGCTGACTGAGCAACTTGTTTCAGCGATCCACAGTGCTTTTAAAATGCTTCAGCAGTTATTTCAGCCAGTAGTTACAAATTGTGT…
xt-mitf	TTTGCGAATGTAATCCACCGNGG	Chr3	TTTCCAAATGTAGTCCACCAAGG	4	+	63672382	ttggataggagaccaggaactttaatagtctacatgccacctgactacaacacgtgaacttctgtggactatactagaacacagactgtgagccagacctatccaacctccctaatgcttgaggataaatggaaacaaatctgcctcactaatacttttggtccaatggaatcaaatctcaccaataatgttccatgatctagtggaaaccctttccaaatgagaaaaaaaggAAACAAAGCTTTTAAAGCTTCTATATAAACAAGGAGGGGGACTAGCTTTATAATAAAAAGGAAACTCACCTTTACCTTCATTTGCTCCCTTTTTCTCTACCTCTCTTCCTTTGTTTGTTTCCTAAACTGAAGGTGTGTAAAAACTGGTGTGTCATGAGCCTAAAAT…
xt-mitf	TTTGCGAATGTAATCCACCGNGG	Chr3	TTTGCTTATGTAGTacacctagg	5	+	72294946	ATATATGCAAAAACAATATTTAAATAATAGTGCCCCATTAAGAAAGTCTCCATTAAGTGTAAATTTATTCTATTTTTACACTTATCTGTATTAAAAACTGAGGAGTTCCATATGGGGACATAGAAACCCAGACGTGAGCTTCCAAAAAGCAAGGTATATAAGCCAGAATTTCTTTTCCTATTAGTTTCCTAAATTTTGCTTTGCATACATTTCCATCTAGCAGGGATGCAAATAGAGGGGATGTAGTGCTTGGTCCAAAATGGCTGATAAAGCATGTGAAGTTCAATAATAAATGTAACTAAAAAATGAATACTAACAGCCTTATTTAATTTTTTCATTAATGTGTACAAGGTATCATGGCATCTGCTTTTTAACACTGCACTGAAAAATGTTTGAGAC…
xt-mitf	TTTGCGAATGTAATCCACCGNGG	Chr3	CTTGTGAAAGAAATCCACAGAGG	5	-	82327058	cgattatgaaaaaaacgcatttggagcgtttgtgcgttaataaatctcccccttagtgcacataagtagcgctttataaataaatatatacatacatacatacatgtgaaaggatgaacaacgttggtcaatgtgtctgggtcgggtcTGCCCAACCAGACAGCACTGTTCACTAGTTTAAGGCCAACTAAATTTTGTAAGGAGTAAAAAGGGAAACAATTCTCTCACAAGTATGTCTTTTGTTAATGACACATATAAAAATTCACTCACTTCTTCTTGTTCATTCATTTCACTTTCATTGCCAGACTGCTCCTCTGTCTCTGCCCCAGCCTCTTCTTCCTCATCATCATCTTCATACACTAGGTGATCTCCTTCTGTCATGGAATGTTTGGATTCCTT…
xt-mitf	TTTGCGAATGTAATCCACCGNGG	Chr3	TTTGTGAATGTCATGCCCAGGGG	5	-	84745737	ACATTGTGAGTAACAGAAATACAATGAATTTCTGTGTTCCGGGTATAGTAGTGTTAAGTGCGGGTAGGTATATCTGTTTCCAAATATTGTTTGAAAGATACCAGAGATACTATAACtatatatatatatatatatatgttatacatatatacacattatatatatatatatatatatatatatatatatatatatatatatatatatatatatatatatatatatatataCTAGAGATACTAGATACTGAGATTCTAGAACATAAAACTGTGCCACAGCTGCAAAGTTCTCCACACAATAAATATTTCCTTCTTTTTCACGCTCTGGTATTTGCACTGCAAAAATCCCAGCTTTACTGGATGTGTCCTGGAATCATTTCCAAGTATTTTAGGGACTTTT…
xt-mitf	TTTGCGAATGTAATCCACCGNGG	Chr3	TTTGAGGATGGCATTCACCGAGG	5	+	85467510	gcaacttagcaatgtgtatgccttcccaccagtgattcacattattgccagtggaaaggcatttcaggagattagttgtctgcagtagcacaggtgactaatcttccccttggacatcagcctcaCTGTATAAATGCAAGCCTACACACGACTTACACACAACCCCCTAGAATTAGGACATTCATGCCCCAAATAAACTGGAAATAAGACAACAGAAGATCTGATAACACTATTCCTTTCCAAAACAACTAGTTCCAGGGGCAAAAAATGCAGTTTCCACCCCCTGTCTGCAACTGTGACTAACAGGCCTGTCAGCACCCACATGGGGTGGCAAAAATGCATTTCCTTTCCAAAATCCTGAAAGCAGAAGAAGTGGCAAAAGTGCACCATCCACCTGTA…
xt-mitf	TTTGCGAATGTAATCCACCGNGG	Chr3	TTTGTGAATATAGTCCCCCATGG	5	+	85814062	TGTTGAGACCTTTTACTTTGAACAAGTTAATCTTATTGATGACAGAACTTAAAGTTCTGTTCTATGTTTGTGAAGAATACTTCAGGTTTGACAAGCAAAACAGCAGTTCTTGCTTAAATCTAAAAATTCAGGTATGAAGATATTTGCTGTTATGGGCACTCATAAAAGAACTGATGTTTTACAGTAAACTGTTGCATGCATTTGATGTCACAATAACATCAAAATATTGACATTGCATTAAATAAATCTTTTGGATCAAGATTTGACCTTgtgtcagtggcactcctgctttgaggctagctgagaaatagccactcctgataactttaagagcaggaatcccatttttaaagcagaattatggctctcttagcgcagagagtgcaaatttctgcacta…
xt-mitf	TTTGCGAATGTAATCCACCGNGG	Chr4	TTTGCGCTTGTATTCGACTGTGG	5	-	101678351	tgcgctgcctgtagaaacgagtcctcaagtcttggaaaaaacgaggcattatgggaatcttctctacccagctcagcggtttttttttctctgtttggcttctgatcttctgaacgggtgaagtatggggagatttaagggcactattgagacaactgaaggtatgcctgcagcttgggattaactttttactagcctttccttctcctTTAAATAGggtttggaattactgtatatactcgagtataagcctagtttttcagcacccaaaatgtgctgaaaaagtcacccttggcttatactcgagtcggatgccatgcgtccctccagTTTTGAACTACCACAACTATCGATGGGTTGAATTAATAGAATGCTAGAAAAGGGCATATATCGGTTGTA…
xt-mitf	TTTGCGAATGTAATCCACCGNGG	Chr4	CTTGCAAATGTAATGCTCAGTGG	5	+	103460879	TTAACAAACCAGCTGCATTCTGTATAGATTTGTTGCCCTGTTGTTTGCAAAGGTGGTTGGATTTATTACAGTTAAAAAAAAAAGCTTTATAGGCTCAAATACAATCCTTTTGTAATAATAACGAGATCACATATGACATAATACGTAAAGGCAATAATGCAAGCTGTAGTATAAGAATcgtgaccatataaaggtaggaggctgtaggctagttacctttatacTAATCCAACTTTATACAGACTCCAATACCTAATGTTTTGTCTTATTTACAGTAGCAGAAATATTATACATATGTGAGTGCAGGGCAAAATAATTAGCACAAAGGGCAATTTGACAGCTGAAAATGGTGGTGATCAAAACTCCACTGCCCACCTGTCCTGGACACCCTGTGAGCTG…
xt-mitf	TTTGCGAATGTAATCCACCGNGG	Chr4	ACAGAGAATGTAATCCACGGGGG	5	-	108100352	TCAGTTGTAGTCATAGTTACTTAGAGAAGGAAACATGCATTGAGGTGCTGGTCACTAATAATACTGTACAGCTTATAGCATGGAGCTGAGTCTCTTCTGAGCAGGCTGAGTAAAATAGCTTTACATTGGGAAAGGGGACTCTAAATGTGACATAAAATTAACACTGATATTTGTTACCATACACATTTGGAATATATGCTCTTCAGCCACATGATAACAGACCAATCTGCTGTCAGTAGCAGCATAATTCCTTTGCTGTCTGAGATCATGGGGGTTTATATGAGCAGATATCCTTTATTACTGAAATTTTGGTGATGTAAATTGTTCCCTATTGCATACAGGCTACGGCCCAGTTCAAACACGGGCTAGAATTACCTCAACTAACCCTGCACACAGCAC…
xt-mitf	TTTGCGAATGTAATCCACCGNGG	Chr4	TGTGCGAGTGGAAGCCACCATGG	5	-	110552548	TGCCTTGCCCAGCTGTTTGGGTCCCTGGATGACTCTGCCTGCTCTCCAGTGCACAATCTCTGTGGCCGAAAAGATATTAAAAATAAAAAATTTATTGCACCCATGTTCCCTTTCAACATGTCCTCGCCTGTCAGCTCTTACTGCAGAGTACTCCAGCTAAATGGATTCATCTCAGTGAAGAGTCAGCTCTTTCATTCATGGGCAGCTTAACCCCTTACTGCATCTCTAGAAACCAAATCTGCCAGGAAGAAGAATATAATCATTTTGAACAAGCTTTAAATTTAAAAGATCTAACTTTAAAGATCTTAAGTCAGCACATGCATTtaattataataataataacaacaagaataaacatataaagtaaaaGTTAATCAAATTATTTAATTACTTGTGCAA…
xt-mitf	TTTGCGAATGTAATCCACCGNGG	Chr4	TTTGCCATTGCAATGCACAGGGG	5	-	121205831	TTCTTTAAAAAATATACCCTGTATCAGTTAGCTCTGTAGTTCCCAACCTGCTTTAGGGGAGAGGTGATCAAATTAAAAGAGTGAGTTAGTTATCAATTAGTCATAATTGGGAACAGGGTAATTTAGTCAGCAATAAAAACTACATTAATCTGTGGTTAATGATGGAAAATATGGCAAGACCATCAGCCACTTTGTATAAAAGCAATTTAGGTATATGTGATTAATATTGATTATTCATCCTGGGACCCAGGTTTTCTCAAATCTTGGGGGACATATACTGTGAACATTATAGAAACTGAAGAATTCTATTTAAAAAAGGAGTATAAGAGAAACTGAAGCATCCTATGGGCATAAAGGAGCCCAGCTAATACTGAACCATCCTGATTGTATATAGCGGTC…
xt-mitf	TTTGCGAATGTAATCCACCGNGG	Chr4	TTGGTGCATGTAATACACTGGGG	5	+	132667078	aggacaacccttccaaaaaccatgtcaaacccacacaggtggcaacccTACTTAtgcacatagttccctggttggaatcaaacctaggagtccTGTGTCTTATTGCGTATTGTGTGATTTACCAATTAGCAGCTTTTGTCTAGGGGGAGATGATGGGAGTTGAAAGTGAAGATGGGCAGATCTCTGAATAAAGCTGCTTTAGATTTGTTAATAGACTTTCAGCAAATAATGAGTTAACTGCGGCAGCTACAAGCAGGTGTTGCTGAAAGGCTCAGTGATGAAGAGCTAATCAGGCCTTTAATTTGTGCATCTTATATCTATTGTTCCTCTCTCTCTGGAACCAGCAGCCTCTGCACGTGCCGGGGATACAGGCATGGCATTCGCTACAATGGAGTCTTG…
xt-mitf	TTTGCGAATGTAATCCACCGNGG	Chr4	TTTGCGAATGTAATCCACCGAGG	0	+	141522903	ATTCCCCAACCTCACCGTGAGGAACCCCCTACCcaacatcccccggcagggcattccccaaccccctcactgccctcactatgaggaaccccctacCcaacatcccccggcggacattccccaacctcactgtgaggaaccccctatgctgcttcaaatgaaagttccgttcctctaatctaaagaggtgTTTAATGGTCCATAACCATCACTGGACACCAGGAGGCAACATACCATTCTCTAGTCTCTGTACAGTCGTTGGAGAAGGACACATTTTGCTAAATACAAGGTGAAGATATGTCAAGTCAAATATATGGAGGAATGTTTTTTTTAATAGGGGCCATCTACCCAACCTGCTGATTGAAATGAGTGATGTTATATCAGCTTTGTACTTTGTGA…
xt-mitf	TTTGCGAATGTAATCCACCGNGG	Chr4	TTTCCAAatgtcatacacagcgg	5	+	14483364	TATCACTTTGGCCCAACAAACAGAGCAACCACAATAGCTGCACCGTGCCAGGAAAGGAATGGGTTCTACGGAAATGATAAATTATTTAGAATTTTGCTTTGGCAGAGGTACGGCTGGCAGCAATTCTCTAACAATAGAAATAGCAAACCTAGTGGGTATGTACAGAGGGTTTTGTGGGAAGATATTTTCATATTAAACTTGATCAATATAGGAACTGTTGGGCAAATATATGCAGTAATACTATGTAGGACAAGAATGTTCTGTGTGCAGAATATATggtgtgccccgaaacgttgcacctccgcattaaagatttttatagggcttgtcccttttttgcagctttgagtgccagtgCTTTTTTGTGGCTGCAGAATATATGGTACCTTTGTATGTTAT…
xt-mitf	TTTGCGAATGTAATCCACCGNGG	Chr4	ACTGTGAATGTGATCCAACGAGG	5	-	149749675	agattataagtcaagaaccagtcagttgaactgaagaagctgctcggatgagtagtgaaacatcttcaatgattattcagcatgttcagttgctctagatccaaccatcctaatgccgcgaccctttaatacagttcgtcatgttgtggtgacccccaaccataaaattattcctaaaaccatcggaaatatgtgttttccaatggtcttaggcggtccctgtgaaagggtccttcaaccgccaaaggggtcacgacccacaggttgagaaccgctgctctagatttatttctactagatataccatgacctggatgaatgaaaaccttcatacacaccatCAGTGTCTATGTCTCCTTTGGAAAGTCAAGGCTTCAGAACAAGATCTTTCTCTTAGTG…
xt-mitf	TTTGCGAATGTAATCCACCGNGG	Chr4	TTTTCGGATCTAATTCACTGGGG	5	-	149963728	agtttgtaaattcaagtttgtttttcctaaatcgaataaactcacatggaatctcgAAAACCTGTACGGAAAAAAAAACGCAAATATCTCGGAATTTTTCATGTTTCGGTGCTATATAAACTCCAAAAATTCTAGTTTGCGAATACGGAATTGACTTTAATAACCACTAAAGTTGGGGTGCATTTTTTAGCCATGTCcggggttggactgggccggcaggacactgggaaaacaaaaacctattgaccccggccacccagacccaatcgctgctctccAAGTACGCATGTGGGGGGGGCTGTAAGTGGGTAAGTGGGCGGTTGGGGGTATCTGGAGTAGCAGACCCGGTGGGCCGCACACTTTCATCTGTATCATGTCATGTGACTCCCGGGTAGAGGC…
xt-mitf	TTTGCGAATGTAATCCACCGNGG	Chr4	TCTGCGAATGTCTTCCATTGAGG	5	+	21095029	CGTTGCTCCACCTGTAATATTTTTGAAAACATACACCTATAAAAATGACCATATTCCTATTAAAAAAAACAAACAGGAAACCTTGTCCATGTCACTTCAGCTTGGGGAAACTTAATTAaataaaaacatgaagatcagttgcaaattgtcagaaaatatcactttctcgagcatacagaatttgagtaattctgaaagttaattgtaaggttaactttccctttgaCAGTAATACAGAAACACCTCACCCTGCCGtctctctctctctctctctcacacacacacacacacactcgcgcgcacacatacacacacacacttacttaacttTTCACACACCCTAACAATGTCTGGTATCTGTCAGTACTGGTTAGTGATGAAGTTTGTGCTTATCTAAAG…
xt-mitf	TTTGCGAATGTAATCCACCGNGG	Chr4	TTTCCTAATGTAATGCAGCGCGG	4	-	36003942	ATGGATGTTGAACAAACTGAAGTAGTACAGACGAGCTTTCTAAGCTGATCAATTAGAATTAGATCAATTCAGACCAACCTATTCCAGCTCATTTTGGATTGAATCCAATTTGATTGGATTTATTATTGGTTTAATAAATGCCAACCTTGTTAAGAGTTAATCAAAATCAATCAATCCATCTTGTTTAAATATTCCTCTAAGACCAATATAACCTCAGCTCCTTCTTTATCTACCACCGGATACTTTTCTCTATTTACCATTTATTGCTTCACTTAATGCAAAGATATACCATATTGTTGTATGTATTTaccagtagtatacctgaatgttactgggccccacaacagattcaatttagggccctaaacattgctaagttgaccaattctaccaagataa…
xt-mitf	TTTGCGAATGTAATCCACCGNGG	Chr4	TCTGCCAATGTAATGCCCCTGGG	5	-	37949696	CTATAGGGGTAGCAACCTGCATTATTATGCGCCTATTGTGTGACGCACACATGTGACGTTTCCTCCATTTCTCCGGCAGTGTACGCATGAGGATGACGTATTTGTCTAAGACGTGACGTAGTAGAAGTGATCCGGTGAAAGTGCAACGACATTGTGCGCGACGCCTGAGGGATGAGGGTTGCTCAGTGCTGTCAGAGCCGCACATGTCATGAACTCCCCAAGCCCGCCTGCTGTGGGACAGAGACAAGCTGCACAAGGTGAGGTACTACATGGGGCAATTTCTAACAGGCTGCCAATGTAATGCCCCTGGGTGAGGTACTGCATGGGGCAATTTCTAACAGTCTGCCAATGTAATGCCCCTGGGTGAGGTAATGCATGGGGTAATTTCTAACAGTCTGC…
xt-mitf	TTTGCGAATGTAATCCACCGNGG	Chr4	TCTGCCAATGTAATGCCCCTGGG	5	-	37949749	ATATTATATTGTTAAGCCTTTAGAACGATATTGTATACTAAAAGTCGGGTTCTCTATAGGGGTAGCAACCTGCATTATTATGCGCCTATTGTGTGACGCACACATGTGACGTTTCCTCCATTTCTCCGGCAGTGTACGCATGAGGATGACGTATTTGTCTAAGACGTGACGTAGTAGAAGTGATCCGGTGAAAGTGCAACGACATTGTGCGCGACGCCTGAGGGATGAGGGTTGCTCAGTGCTGTCAGAGCCGCACATGTCATGAACTCCCCAAGCCCGCCTGCTGTGGGACAGAGACAAGCTGCACAAGGTGAGGTACTACATGGGGCAATTTCTAACAGGCTGCCAATGTAATGCCCCTGGGTGAGGTACTGCATGGGGCAATTTCTAACAGTCTGC…
xt-mitf	TTTGCGAATGTAATCCACCGNGG	Chr4	TCTGCCAATGTAATGCCCCTGGG	5	-	37949802	ctaacgaggaCTGGCTGAGATACAATTTTAAATAAGCCAATTTTCAGTGACATATATTATATTGTTAAGCCTTTAGAACGATATTGTATACTAAAAGTCGGGTTCTCTATAGGGGTAGCAACCTGCATTATTATGCGCCTATTGTGTGACGCACACATGTGACGTTTCCTCCATTTCTCCGGCAGTGTACGCATGAGGATGACGTATTTGTCTAAGACGTGACGTAGTAGAAGTGATCCGGTGAAAGTGCAACGACATTGTGCGCGACGCCTGAGGGATGAGGGTTGCTCAGTGCTGTCAGAGCCGCACATGTCATGAACTCCCCAAGCCCGCCTGCTGTGGGACAGAGACAAGCTGCACAAGGTGAGGTACTACATGGGGCAATTTCTAACAGGCTGC…
xt-mitf	TTTGCGAATGTAATCCACCGNGG	Chr4	TCTGCCAATGTAATGCCCCTGGG	5	-	37949855	ggggaatcgaaccccggtctcccgcgtgacaggcggggatacttaccactatactaacgaggaCTGGCTGAGATACAATTTTAAATAAGCCAATTTTCAGTGACATATATTATATTGTTAAGCCTTTAGAACGATATTGTATACTAAAAGTCGGGTTCTCTATAGGGGTAGCAACCTGCATTATTATGCGCCTATTGTGTGACGCACACATGTGACGTTTCCTCCATTTCTCCGGCAGTGTACGCATGAGGATGACGTATTTGTCTAAGACGTGACGTAGTAGAAGTGATCCGGTGAAAGTGCAACGACATTGTGCGCGACGCCTGAGGGATGAGGGTTGCTCAGTGCTGTCAGAGCCGCACATGTCATGAACTCCCCAAGCCCGCCTGCTGTGGGACA…
xt-mitf	TTTGCGAATGTAATCCACCGNGG	Chr4	cttgcaaatctgatccacagagg	5	+	41585793	gggggctggaacttcccaaaagtagtagaacagtagaagaagaaccaagaagtataacggtgggccaaggtatctgaactgtgtcttggcaactatgtacaccgaaccctgcggggacagagttttctggagtcggggagtgggagactccctcccaggagggccgaggaagactgagacaccggtcacgttccaagaaatcgttagcttggcaggcagagactagaatgggggacgtgcctgtgtccccctttcaatgaagagagaaaaggattttacaggtaagacaaaaatccctcttcctctttcatttcagggggacacaggtactgatgggacgtctaaaagcagtcccgagatagatagggtgggaatcgaaattatgtctgagcctgtact…
xt-mitf	TTTGCGAATGTAATCCACCGNGG	Chr4	tttaaaaatgtaatcccctgtgg	5	-	51194811	gaggagcttcaagggcttcctgccgtgcctcatcaagaataatacctaggacctattcctatttggcccgcagacctttgagcaaattatatttgttttcctgtaatgcatacaatatagatgtaagacccatagtgtgagatctattgagatagattaacaacttgttgttaGCAATGGAGATGTCTTCAGTCTTATGGACCTCATAAGTGTTTTTTTTAATTCTTATTATGTATTGAAGCCGGTAGTTCTTTTGTTTGTTGTAGTTCTCTAAATGTGTATATATTGTTCCCTGACCATACATCCCCTATGAcagggctgtccaactggcggcccgcgggccgcatgcggccctcgacccccctctgtgtggcccccccacctgtctggctgctttga…
xt-mitf	TTTGCGAATGTAATCCACCGNGG	Chr4	TTAGCTATTGTAATCCACACTGG	5	+	54564740	CCACAGTGCAAGAAAGTTCTGGCCATATGAATCCAATGGAAACAAATTCTCATTGCTGATGAATTAGAAAAAAGGATAATAGTTAGTGTTAACAATCTATAATATATTGCTCTTCTCGTTAGAAGTTAAGAACTGTTTTAACCCACTCAATCATTAACTAGGTTAATAAAATGGTAACATGTTGAATTAGGAAAACATAGATAGATAATAAGTCAAACAACTTACCACTCCACCACCAGCAGAATGGACCAGAACAGACATTCCTTCTCTGAGATTGGCCACTTCAAACAGCATCATGTAGGCTGTGACAAAGTTCATAGGGAAAGAGGCGGCTTCAGAGAAGCTCATGTCGTCAGGGATCTTATAGACAAACTCTGCAGGTGTGCATGCAACCTCTGC…
xt-mitf	TTTGCGAATGTAATCCACCGNGG	Chr4	tttgacaaTGTAAAGCACTGTGG	5	-	66439302	aaactgttatatctaatattTGTAAGCCTTGTAAggttgttcacctttaccataacttctagtttgttataaagaatgctattctgagacaatttgcagttgggctttattttgtattatttgtgatttttgaattatttagcttttgttcagcagctctccagtttggaatttcagcagctatctggttgctagggtccaatataacctagcaaccaggcagtgatttgaaagaaagacaggaatataaataggagagggcatgaatagaaagataagtaataaaaagtaacaatagcaagaaaattgtagcctcacagagcaataggtttttggattctggggtcagtgacccctctttgaaagcaggaaagagtcagaacaagaaggcaaataatt…
xt-mitf	TTTGCGAATGTAATCCACCGNGG	Chr4	cttgcaaatctgatccacagagg	5	-	88575663	gtgggggctggaacttcccaaagtagtagaacagtagaagaagaaacaagaactataatggtgggccaaggtctatgaactgtgtcttggcaactatgtacaccggaccctgcggggaccgggtttcctggagtcagggagtgggagactccctcccaggagggccgaggaagactgaggcaccggtcacgttccaaggaatcgttacttggcaggcagagactagaagggggggcgtgcctgtgtccccctttcaatgaagagagaaaaggattttacaggtaagacaaaaatccctcttcctctttcatttcagggggacacaggcactgatgggacgtctaaaagcagtcccgagatagatagggtgggaaactattttatgtctgagcccgtact…
xt-mitf	TTTGCGAATGTAATCCACCGNGG	Chr4	cttgcaaatctgatccacagagg	5	-	88613098	gggagacaggacttacagggggagtttctcaggacttatacaggacttacagggggagtttctcagaaagaatttgcacagtgtaaatggtagagcaagagcgaatatacacagtttgagctgtaaacggcatggggataaaaatgttctggatggacactgtcCctctagctggtgggcccttcatatcgggttctctggtgggcccttggttttccagttctacactgctagtatatacaaagcagaaaagagggatttttgtcttacctgtaaaatccttttctctcttcattgaaagggggggacaggcactgatgggttaactccaccttccgggaggaaaggacactaaaagaactgtgacagccctcccagggggcccggctgcctctccca…
xt-mitf	TTTGCGAATGTAATCCACCGNGG	Chr4	TTTGAGAATGTACTCCGGTGAGG	5	-	9209426	TAAAACTCCAGGAACCTGGATTTGATAGCTTAGATTGACTTGGACCTCAGAATGTCATGGTTAGAGAAGATATCTTCATTTACCCCCAAAACGCTTTGAGAATGTACTCCAGTGAGGTAACCATGGTCACGATTAACTGAATGAGGTAAGACTCCCCTTACATAGAAGAGCTTGTTATGGTTTAGTTGACAACCTAACCTAAATAAAACTCCTGGAACCTGGATTTGATAGCTTAGATTGACTTGGACCTCAGAATGTCATGGTTAGAGAAGATATCTTCATTTACCCCAAAAACGCTTTGAGAATGTACTCCAGTGAGGTAACCATGGTCACGATTAACTGAATGAGGTAAGACTCCCCTTACATAGAAGAGCTTGTTATGGTTTAGTTGACAACCTA…
xt-mitf	TTTGCGAATGTAATCCACCGNGG	Chr4	TTTGAGAATGTACTCCAGTGAGG	4	-	9209629	TAAAACTCCAGGAACCTGGATTTGATAGCTTAGATTGACTAGGACCTCAGAATGTCATGGTTAGAGAAGATatcttcatttaccccaaaaacgctttgagaatgtactccagtgaggtaaccatggtcacgattaactgaatgaggtaagactccccttacatagaagagcttgttatgGTTTAGTTGACAACCTAACCTAAATAAAACTCCAGGAACCTGGATTTGATAGCTTAGATTGACTTGGACCTCAGAATGTCATGGTTAGAGAAGATATCTTCATTTACCCCCAAAACGCTTTGAGAATGTACTCCAGTGAGGTAACCATGGTCACGATTAACTGAATGAGGTAAGACTCCCCTTACATAGAAGAGCTTGTTATGGTTTAGTTGACAACCTA…
xt-mitf	TTTGCGAATGTAATCCACCGNGG	Chr4	TTTGGTATTGTACTCCACCGGGG	4	-	92952748	ACATCCTCAAAGGAAGGTCATTCACTGATTTTCAGAAAAATGTCTTTGATATGTTCCCCATATTGACCTATTGTGCCTAATGTTGATAATGTTGATTTAGTGACACAGAAAACTGCAAAATATACAATGTTTACTTTGGGAAGGGGAATGATTTTTCAACTACATAAAATACACTAGTGTTTTTCTTGAGAGATTACAATTGTTGCCTAATCTTATGGTTGTGCACAATACTATACAACTGTCCAATATTACCCAACTAAAGAACATTGTGACTGTTACCCTATATATTTTAGAAATGTATACTTTGATGCTTAAGAAGTTCTGCctgatatgttaatcattctgctattttattatatattttcatgtggactaagttttacctgctttttagttttc…
xt-mitf	TTTGCGAATGTAATCCACCGNGG	Chr4	tttaaaaatgtaatcccctgtgg	5	-	98282552	atggaagatttaaactgtgagactgtcgaggttggggttgttttctctggaaaagaggcgcttgcgaggggacatgattactctgtacaagtacattagaggggattataggcagatgggggatgttcttttttcccataaaaacaatcaacgcaccagaggtcacccctttagattagaggaacggagcttccatttgaagcagcgtaggtggtttttcatggtgagggcagtgaggttgtggaatgcccttcctagtgatgtggtaatggcagattctgttaatgcctttaagaggggcctggatgagttcttgaacaatcagaatatccaaggctattgtgatactaatatctacagttagtactagtggttgtatttatagtttatgtatgtgag…
xt-mitf	TTTGCGAATGTAATCCACCGNGG	Chr5	ttagcgaatgtaaacatctgagg	5	-	101288533	AAGAAATGTATGGTAAACAAGATCAGGATTCTTAAAGTTACAGAAAAAACAAATTAAAAAAAATAAATAATGATGGTAAGATTGTCATAATGGATTCCAAGACTCCACAAGAGTCTGTTGTACATTTCAAGACAGTGGCTGCAATTTTTTCAAAGCTTGAAGCACACAGTGGGTTTTGTGttttttttttttttacacacagaaataccctcttctacagatcgaaaggtaaccataatcgcctacattgtgctgttcccctgggactagttaaactccacaggcttacagagaggtccaaacttccctgaccttgtttcattgtggcgtgatggattttgggtgagctaaagttttatgggaaagctagtgtagatggggcagtgggactagtaaagg…
xt-mitf	TTTGCGAATGTAATCCACCGNGG	Chr5	TATGCCAATGTAAGCCAGCCTGG	5	-	102208486	ACCATGAGGGCAGCTAGTTTTACTAAGGTAAATAATGCAAAAATATGTTTTTCTTTAGAATCAGATTAAAGTTAATTGTGGCATAAATTGTACTACAGTTTAAAAGCAACAAAGAAAAATAAAACTGGATATATTAGGAAAGCATTTTTAGTTTGAAAAATGCTCTTAAATATACTTTAATATACTAACCTGTAAATGTAGAGTTTGGTGCTTTCGTGCCATTTATATTTCCATTTGTAGCAAACACCATAAATGTATAATAATTTCCAGGTATCAGCTGATCCACAAGGGAAGAATTTGTATTCACCACTAGTTCCTTTGATGGAGTCCCTAAGACTTGGATGATATAGGAACTGATATTTCCTAATGGGGTAGTCCAACTTAGAGACACAGAATTGG…
xt-mitf	TTTGCGAATGTAATCCACCGNGG	Chr5	TTTGCGAATATCTTCCACTGAGG	4	+	112070893	TCTCAACCTATTTTGGGTGACTCAGATGTTGGGAGGTAGGGTACCTGAGAGCGAATTTTAAGTGCTGGTCCAAGTTTAAGTCCCATTGTGTCCAGGAGATGTTCTTCTGTGAGCAGTGGCAGGGTTAATCCATCAATATCGTGATCTTTAAAAACCTAAAAAATAGCAGTCTTTTTTGAGAAAAATACATCTAACACATACAATTCCTGCTTGGTTCAATTGTTGGCTATATTAAATAACTTACATATACTATACCAACAACATATTTGTAAGCCTAATAAAGTTGATGTAATTTTCTTAGAACTATTAAAAGAAATATTATGTAGTCATCCACTGCCAATTATAAACAACATTCTGCGTATTGCTCCAGTGCGCTGGCCATATATCTTGCTACCATTA…
xt-mitf	TTTGCGAATGTAATCCACCGNGG	Chr5	TTTGCTAAATTAAACCACAGGGG	5	+	115863655	taatttatttgtgctttttttcaatttggatcttttaataaatgactagactcatggttttagtggaaatgagtttatacatagtttaaaaagcctctaaaaccacaaaaaactgtgcttttaaatcaatgatcctTTGCTATGTGCCACCATGAGAAATGATAAGTGCTTACACCCCATGTGCTCCTACATCTATTTCTGAGATTGCAAATGTTTTAGTAAAGCCGAATCTGCCCTATAGGACACGGTAGGCTCCAAATCAAGTCTCCATTACTCTTTGCCCTTTTGTATTTGTTTCTCTTGAAGTTTTGTGTTTAAGCAAGACATATTTCAAGGAATCTCAGGTGAATATACATTCCACACATTGAATTACTGCTGTGGCAACATGAATATAACTTA…
xt-mitf	TTTGCGAATGTAATCCACCGNGG	Chr5	TATGAGAATGTACTACACCAGGG	5	-	121574213	TCATACTGAACACACACCCACAAAAACATTATACTTACCAATTATGTAACCAACAAGTTACTGCTTAGTAAAGCCAAAAACAATTTTGTGCCCAATACAAGTAAATGAAAATGTTCCTCCACCAGTCATGCTGTGAGTCAATAAACTTACCAGACTCAAATAGAAAATCAGGCTCATAAACAGAATCCAATGATAAATGGAAACTCAAGTGCTTCATTAAATCCCAAATGAGGAATAAAATGCTTTAATAGTCCGTTTTGAGTCCAAACTGATCATAAAGGGGATAAAATCCAATATAGTGCAAAAAATTTATCAACAGATTATAAATCGCCAAACAGGCTACTTACAAAAGTCCAGTGTACAGTGCATTCATTGATCAATACCTAGAGTAAGACCTCT…
xt-mitf	TTTGCGAATGTAATCCACCGNGG	Chr5	TTGGCAAATGTATTCCACAATGG	5	-	123063196	ATGATCATGTAATGCAATATTGGATGGAGGAATAATTGTTTTAAACAGAACAAATGCAGGGCAGAGATTATGATATATTCCACAAATACAAATAACTATTTCTCATAACTAACAACTGTGTGTGCATTATTGAACACATTTAGATAGCATTATTTCACAATTCACCACACTGAAAGCATTAATTTGCGTGCATGCATTTTTCATCTGCTCAGGACTATAAGAGGCTCAGGGCAGCTGGAGCACCAAATCCCTTAATATCTCTACACCAGGCTGGAAGTGCAGGAAAACAAAACACTAATATTCAGCAAGTTGTAATCTGTTCTTTTAAATACCCCACAGAGTCTAATCTGCAATATATAAATATATTAATAGACCTTTTTTTTCCCAGGACTGCGGTCT…
xt-mitf	TTTGCGAATGTAATCCACCGNGG	Chr5	TTTGCAAAAATAATTCACCATGG	5	-	136803033	GAGATGTAACGTAAGATTGAAACTTACACTTACAAACAAAACTGCAAGACCGAAGCGATTGTCACAAACATTACAGGTATCTGCATCGTTCCATGCAATAATCCTTTACTCTCCAAACTCACTATCTAGACAAAATGCATTGCTGGGGTTGTGTTGCATACAATTGTATGACCACTAGGTGTCACTGCTGCTTCTCCAACCACCAAGCCCCTGTATAGGCTGCCCTGGGAAAAATAAGGAGCAGCTTCACACTGCAGATACTAGCCACCAAGCTGTATCAGGCAGCAGCGTCTAATGTGGTCTAGGGACCAACTAAAGCAAATAGCCCAATCTACTCACCAATTTACCAAACCTGTGTATGACCAGATCAATGTTATGTGCCTATGGTGCGTTCCTAGG…
xt-mitf	TTTGCGAATGTAATCCACCGNGG	Chr5	TTGGAAAATGTAATATACCGGGG	5	-	137886555	ACAGGCGTTTGATGAAGCCATCGCAGAACTCGATACCCTAAATGAAGAGTCTTACAAAGACAGCACCCTTATCATGCAGCTGCTTAGAGACAACCTAACAGTGAGTATAAATATACCCATATTCATTTTGCTTCAGGTATTTATTTTTTGTGGCTAAATAATGCCTTTAGTGTGTACACTGGGGGACTTTTCCTGTACAGCTTGCTCCAGTTGGAAGGAGGATATGTCTCTCTGCCCCTATCTCTGTCCTACCACTGAACAAACACGTTTTTAGGGCAGAACAATAGTTAACCTCTACCCAGGATGTCCTTCACTGTCGCAGCTAGAATAGTGCTACCCAGGAAACATTGCACTCTTAAACTGGAACATCTTTTGGGGTTTTAACACACCTATTGATTC…
xt-mitf	TTTGCGAATGTAATCCACCGNGG	Chr5	TCATTGAATGAAATCCACCGAGG	5	+	143780717	aacagcaacttatctatacatgagcgccggcatttaattggaagtttatatatatatatatGCTTATTTATATAGCCCTACAGTAAATTACAATGCAGCAATTGTACAGAACGGTTGAGTTCAAGAATGGAATTCTTCAGGTAAGGAACAGCAGAAGAGTGAATTTGGGTGGGAaagacccaaggaaatgaccagaaacttgtgggagatacaaatgaggagatgaagtgtggggtgggggagtgaaggactttgaaggttaaaagaagggttttactatatagtgcttaacagggtgccctgatataaccatggtaggagaaggttctcttttaggtcagaacagagaattctagGAAAATGATATACATAGCTGATGACATGAACTAAATCTTTATT…
xt-mitf	TTTGCGAATGTAATCCACCGNGG	Chr5	TCTGCTAATGGAATACACTGGGG	5	+	150425138	TGCTCTGTCAATGGACCTTTTGTGGGGTATTTAATCAACCCCAACCTGTTTTATCCTCTGGAATTAATTCTCCTACACTGATCTTACTGTATGTAAATAACTAAAATATGCCAGGGAAGCTTGTATCCAGGTTAGGGCGTAGTCCCTCAAGCTATAGTTTTATAGCAATCAAAATTGTAAATGAAAACAAACACAGGATAGATTTGTACATGATTCACTTCATATTTACAAACATGTCTGCACGGCCCTACACAGCTGGCAGAGGCCTACATGGAATTATGGGGTGGGTGGCCCGATCCAACCCGGGAAACCATGAGTTAAGAGCACTAGAAAGTCCAGAACAGCTGCCCGATGTATCCTGCTTTCTAGGGTTCTTGCTCAACTGTGATCCGGTAGCCA…
xt-mitf	TTTGCGAATGTAATCCACCGNGG	Chr5	ttggcgaatgtcgtacagcgagg	5	+	151485313	tcacttttacggtcacaaaataaacaggggagcaaacagaattgaagcctcaataccaatagataatatgcggactgcggcagcctaacctgtaaagccatGAACTATCAAGATTATGAGATAtcatccacaccagcaataccatgaactgttattaaaacagacaaatactcacactttcctttttccatgagatgtgtgctctgtaggctacgcatgcaacaaatatagcccaagatacatgagatcctttgacacatggttataacctaataatgccactgaactccccccagatcagacaattgacagttgacacattatagaagataaaattggtaatggaccacagagagtcttagggttaacaatccccgtactgcaagccacaggtcggga…
xt-mitf	TTTGCGAATGTAATCCACCGNGG	Chr5	attgcaaatgttatgctccgtgg	5	-	15360860	ttagttacaattgtatctaagtgcaggagttgtcttatttaattaagtttgagaaacattgcatcttttttagcattccgtgcaggagatcaatatgagggacttttcagtaagaatccaggacataaattgggactgtcccacgaaaatcgggacagttgggaggtatgGTTATGGATTCCCAGATATGAATAACCAGATATGGATCCATGCATGTATGTGTAGGTGCTACAAGGAGGAACAAGGTGCATTGTGGGGAAAGAACATAGTGATCCGCGCCAAATTTTGTAATTTGAACTTTTTTCCCTTTTCTAAATAATTTTTCAGTTTTTGTACAGTTATTCTAAAGGCATTAAGAGCATTTTATTTTGCTAGCATTACTGGCTCTTTCAAAGGCTT…
xt-mitf	TTTGCGAATGTAATCCACCGNGG	Chr5	TCTGGGAATCTAATGCACCCGGG	5	-	161664689	gagaaagtacagggaagagcgactaagctgataaagggaatgggctcagttatggggaaaggctggcccagttgggattggttacactggggggggtcactatatataaatatataaggggGGGCAGTAATGGAACCTATGTACTTACTTGCTCTCACCAGGCAGAGGTCGCAGCTGAACAGAACCAGCACCGCTGGGCTGAGATACATGGGAATATGGGCCATATCCGGCACAATTAACCCCCGCATGGAGCCCTTGGATCGCAGGGTCACAGGAGACACACAAGTCATTGGTTCAGAGAATCCGGACAAAATACTTTTGTGTGTTTTTCCCACCTCTAAAGGGCGGGGCCCCGAAAGTACGAATGGACCCCCATTCCCTGCGCAGCCCCCGGAAATG…
xt-mitf	TTTGCGAATGTAATCCACCGNGG	Chr5	TCTGCTAATGGAATGCACCGAGG	4	-	18455733	caaccacttagactgtaagctctacggggcagagacctccttcctactgtgtctcataccacatggcacttactccctgtgtatttatacttatttattgtatttattgtaacacttgtcctccctgtgtgtaattctgtatattgtaagattgtacagcgctgcgtacccttgtggcgctttataaataacgttatacatacatacatacataTTCGGTATCAGAACCTTACTATAACATGCAACTGCTTATGTTTTTCAGGTACAGTCAGTCATGACAGAGCTGAGCCTCATGCAGGTTGCAAACTCGGTAATTGGGGGTCGTATCTTTAATGGCATTTCCAGTGGTGAAAGACGGCGTGTTTCTATAGCGGCACAACTCATTCAGGATCCCAGTGA…
xt-mitf	TTTGCGAATGTAATCCACCGNGG	Chr5	TATGGGAATGTAATCCAAGGGGG	4	-	20726982	tgggccccaccgacccagaaccgatgcctgctgagtgctctggggcccgcaggtccccctctcccgacgcacctaagtatgcgcacttgggcgagggggttggttgagcgatggggcccggggggggggtcccACCAGCTTAGTACGATAACCCACCAGCTTAGCACAATAAAAATTCCTGGTTTGGCTCTGAATATAATGTTTATTTGACAGATGTCATAAAATAGTTATTTGGGTTACGGCTCATTCATGGGAGCAGTGGCCTCCCATGAAATAGCTCCACGGCAACTAGGATCTTTGAAAAGTGTTTATCGACTACTGTGGCTATGAAGAAACATGGGCAAAGCTTGCCTGGTCCAGTAAGAaaatttccctggttcagtagcccatagcaaccaa…
xt-mitf	TTTGCGAATGTAATCCACCGNGG	Chr5	TTTGGTAACCTAATCCACAGTGG	5	+	28780413	acttaaaatatcctgtgcaatagagcctgatacatgataaagtacatgtgctgttgcaccgattttggcaatcagatgcagtggcagtagatgcagtgcaattttgtcaagagaatcacctatttgtgtttgcaaagaagccggaattctggggggaaatgctgcattgtggggaaaaaaactgtgattgcgctcaaaattgcactttgctcagtgTGAAAATCATAATACTTGCCTGAAAATGTAATGGCGCAATGTACACCTCTTGTGAAAATGGCAATGCTTCCATGCAGAGATGCTGTTAATGGTTACTTAAGGCTTTTACTtacacaagggcgttttgccctgcattcccctgcggtgtaattctcttgggttccaccttgggggagcacagaa…
xt-mitf	TTTGCGAATGTAATCCACCGNGG	Chr5	TGAGCAAATGTAATTCACCAGGG	5	+	35996851	ccttctgattgatattgtgatggcagattctgctaatgcctttaagatgttctaagatgatttcttgagaaagcataatatccaaggctatcatgatattaagtatagatgttggtatatatagtttatgtgaatgtatggataggtcagtatgggtctatatgtgtgttttgggttcacttagaagggtcgaacttaatagattttggtcttttttccatccaacataactatataattATGAatgctaaacctttaggctggtttaataagttcagtatataaaatatggcatttctaaccatgttcatttttagattttaattcttatttaattccAATTAGAAAAGTAAATACATATATTTAAACTAGAATAAATGGTAACATCCAGAAAGCTTA…
xt-mitf	TTTGCGAATGTAATCCACCGNGG	Chr5	TGTGAGAATGTAatatacagtgg	5	+	36110338	CCAGTTCAGTATCAAAACATATTGGAGCAGGAAGTAGTGAACCTCTCAGTAGGTCTTTGGGGTTAATAAGATCTGCTGTCTCTATTGTTACATCACTACTCCTCAAGGTTTACTATTTAAGGACCCTATTAACCCGAATAAGGAGATTGAGACATTTTCACTATCAGATATCTTCAGGTTAGCAGTCCCTGAAGGAAATTTTCAGTGACAAATGGAGAACTTATGAATCATCCAACTAGGATTTGGGTTTAATAGAGTCTGTTTCTTTTATTGGTACATCGCTGCTCCTCAAGGTTTACTATTTTAAGATATAACATACATCTCCACGTTGCTCATACCTTAATAAGAAAGAATTTTCATCCCACAGATAAAGGGAGCACTAAGAATTATATTTCCCTA…
xt-mitf	TTTGCGAATGTAATCCACCGNGG	Chr5	attgccattgtaatctacagagg	5	-	39485008	cccagaatgaatgtgtggccatatacactggtgacaaatatacaaaatacatatttctgagaataaaatcagttttatgcatacaatgatattattatattacatactccattctgtaaagtttaacaagcattctgtctcacaaatgtataacattttacagaatgaattatgtaaaacaaaatatataatggtgtaactgactagcatattccaagctagattttCATTTGAGTTGCACAAGTTTACATAACACCATCAGAATATATAAAGAACAATATCTCTTTCTAGCAGAATAATTTCCCAAAAATGACTGTATACAGTATATTAGTACATTACATAAGCTGTATACATTGTGTGGGACAAAATTTGTTGATCTCTCTGTGCATAAAGTGTACT…
xt-mitf	TTTGCGAATGTAATCCACCGNGG	Chr5	tttgcggctgtaatctcctgggg	5	+	40656260	tgagcatcctaaaGGCATTATATTTAATGGAAGTTGGCCATAAATAGCACACAGACCCCTCACACCTCCTGCCATATGTGTAACAAACATCGTGCAAATACAGTACAAATGTAAAAGCTCATATAATTAAAATGAAAGGCAGAGACCACTACACACATAGTAGTTTAAGTGAATAATATACACATGCACGTCTATATATACACATATATGGAATGAGTTAGTTCTATAAATTCCTAGAATTCCTagaatcaggaataaggaaggataaggataaAGTACGTCCATAGCTGGACCCCAAGCATGTGTTCCTACTGCACCCCTGTATCCCAAGAAGAGCACAATAAAACAGTAATGTAGCAATAGGCATGCCGGGAACTATCTCACCACATAATCCAATGC…
xt-mitf	TTTGCGAATGTAATCCACCGNGG	Chr5	ATACCGAATGTAAACCACTGTGG	5	+	66477528	CTAATATCTAATCTATATAAGTAATGATTTTAATTCTCTGAATTCTCTGTTAATATTGTATAATACTATTTGGGTGTCTGGGTCCTGTTCTCCTtgacttcttgtcagaggattataaggcaataactgggccatggaatatgaaaagaagcctctgggcaacacgcctgagaaagaaaatggcaatttaggcaattcataaactgcaaactcagaagccattaataactgagcagagttTTAGCTTTTACAGTCTTATCACTTTACCAAATGATATAAATTAACCACATGAATCAAAAAAGATTGGTCCATCTGTATGCTTGAAAAATGAGTCTCTAGACAAAAGAAAGAGTCTGCCAAGCATTCTGTTGCATCCCACTTGGAACCATGTTGCTCTGG…
xt-mitf	TTTGCGAATGTAATCCACCGNGG	Chr5	GTTGGGAATGTAAATCACTGTGG	5	+	68397532	acccagaaacccgttatacagaaagttccaaattacggaaaggccatctcccatagactccattacaagcaaataattctacattttaaaaatgatttccttattctctgtaataataaaacaataccttgtacttgatcccaactaagatatcatccttattggaggcaaaacaattctattgggtttattcaaaatttaaatgatttttagcgtacttaagttatggagatccaaattacggaaagattccttaaccggaaaacaccaggtcccaagcattctggataataggtcccatacttAGATTGTAAGCTCAAGTACAAGTAAAGGCACAGATGGATAACCTTTAAAACCAATGAAGATGAACGAATGAGAATTTTTTTTTTGCCTGAATTC…
xt-mitf	TTTGCGAATGTAATCCACCGNGG	Chr5	TTTTCTAAAGTAATGCACCCAGG	5	+	74145621	ctatAGTCTACCGGTTACATGGCTATATATGGCCCAAGTGGACATTCCACATTAATTACATTTTTCTGTTAAGCGTGTTGCTGATAAGAAGCAAAACACAAGTGGCTCCAAACAGCTGTCTCTCTTCTGGTATGAGGGTAAGCACTAAAACCAGGATTGAGATGAAGAACTACACAAATTGTATGCATCTTTTACACAGTATAGATTTAATAGCCATGGGGAAAAGGTATCAAGCTGTTCTCCATGGTCTTTAATGGTTATTAAGATGTTGCTTGTTATTAGTTTATATAGCATCTCCCATTATCTGGGTAATGTCCTTTTCACTTCTAAGTGAGGCAACATTCTTCAAAATTAAGCAAAAATTATTTTATTTCTGTGTCACTATATTGCCTGGCTCGC…
xt-mitf	TTTGCGAATGTAATCCACCGNGG	Chr5	tgtgcgaatgtaatgtaacctgg	5	-	80837848	GCTTTATTTTTTGTTTTGCAGTATATCCCTTTCACTTGCAGGAATCACTGTCATTTTATATCTATATGCTGTTCTAAAAAGAAGATTTATCATGTATAAATAAAATATATGAATAAAATGCATTTTTGTTCTTGGCAGAGATTTCTTTAATATAATGTTATATTTTTTTTAGTACAGCCAAGGTACACAAACCCAAAGTCTAAGAAAATGGAAATGAACAGTACTATGAATTTATGAAATAAAATAAATAAAAACATTTTTATTTTATTACATTTCTTTTTTTGCCTTTAAATTTTTATTTCCCATTCCCTGATCCACGTTATGTCAGAAATTCATAGCTGAAATTACAGTATGCCAAGAATAGACTGAAAGCTGCAGATACAGTCAAAGATAACATAA…
xt-mitf	TTTGCGAATGTAATCCACCGNGG	Chr5	TTTGCTAATGTACCCAACCAAGG	5	-	88430885	TTTCTTATTAATACAGAATAATGACATTACTGCCCAAGGATGTATTTGTATTATACAAATTTTGCTCTCATTATAAAGCTTATGTTCATTCCTTCCAGAGTAAAAGAGTGTGGGAACAGAGCAGGCTTTCATTCCACAGAAATACTCTAGTTTGGGATCATAGTTATACAGCGTTACTGGATCTCAAATCCCAAAAGTCTTTAAAGCAGTCCATGTGTTCTTCCCTAACTGCAGCCCTTGTCCCACCCTACTGGGGTATAAATTTGGATACTATTTTTAAAGGATAAGGACTTTATGGGGGGGGGGTGACAATGTGTCAAACCTCAGTGGCTAATATTATTCACCTTTTACACTAGTCCATTGCACCTCTATAAAACGCAAACTGGCTTAAGATACTCT…
xt-mitf	TTTGCGAATGTAATCCACCGNGG	Chr5	TTTGCAGCTGTAACCCACCCAGG	5	+	91384565	gtaaagtactgcatgttatataaatagtaaaatagatagactgtgcaaaataaaaatgttttcaatatagttagttaggcaaaaatgtaatctataagggctggaatgagcagatgtgtaacataatggccagaactctacttcttcctttacagctctctaagctgttagcagtcagtaaccaatcaatgacttgaggggggggacatatgggacataacggttcagtttgtttgcatttgaatctgacctgcatgctcacaaactaactgaacagttatgtcccatgtgccccaccccctaaagtcactgactaactaagaggttagagagctcaaagtagtagtagtattctggctattatgttagacatctgcccactccagcctttatagatta…
xt-mitf	TTTGCGAATGTAATCCACCGNGG	Chr6	TTTGCGgatgcaatgaaccaagg	5	+	102086854	TGAGCAGGAGCTTATTTTCTGTATTTACAGCTGGTATCGCTGTATAACAAGAACCCAAACAGACTGTGTGCTGTTGAACTGCTGTAAAATAAAGAAAAGTTAAAGTCCTGTGTTACTGCATTGTCTGTATCCCTTTCTATTTTCTACATAGAAAATGCATGCTTACTGCTGTATCAAGCTAAATCCCCACCATTTGTCAAGCATTGTCCTTATTCTTCTTCAGCGGGTAATTCATGAAATGAAATATAGAAGTTGACAGCATTCTTTTCTTTACCATAGGACAAAATTCATTTCTCTTTAAGAAAATTGCTCTACATACTATATTCAGTTCTGTATTTGTGTGCAACGGATACAAGCTGGAAACTAattaatttattttttatttaatttaatcatttT…
xt-mitf	TTTGCGAATGTAATCCACCGNGG	Chr6	CTGGGGATTGTAGTCCACCGTGG	5	-	103063272	AATGAAAAGTTGCTTCATGTAACAAATGAGCAGAGCTCTGCTGAGCATGCAGGCGCCACTGCACTATAAAGTCTACACTACAGCACTGTAGGCTGCCCCAGGCGCTGCCCCTACACCACACTCACATGCCACAGGGTAGAGGCTGATCCTACAGACGCCCTTCATGCCCAGAGTACAAATGACCCTGACAAAGTGTGTCACTGCTTACTGTAACCCTCCTCTGACGCCCTCAGCAACCCCTGTAATTTAAAAACAAGTGACAGGCCGACATTTCCCCCACACTGTGATCTCACTGTCCTTTCATACACGCCGCTTACCTCTTACTTGTTCCAGTTTCCTGAGTCGCATCCATTCATGTTTAGTGACAGCACCGCATGCAACGGAACAGCGTAAACTCGG…
xt-mitf	TTTGCGAATGTAATCCACCGNGG	Chr6	tttgagaatgtaatgcatagtgg	4	-	114904382	CAGGTTGAGAATCCCTGAGTAAGGTTCTATCATGTCCTCTCTGTTAGGTTGCAGTTTAATATGTTGTGTGGGAAGATATTAGAGTAAAAAGATAGTATTGTTATGACTAGTGGGTTATAGTACTATCTAATGGTGATTGCTTTTCAGATATCAAGTATGCCACTTGCCCCTCACCGAAGTAGATTCCGATGTGTCTTGGCTTCAAAACAACAGGATCAGTTATTAAAAGGGAAAATAAAGTCCAGAAAACAACTCTATTTGTCTAATTTAATACATTTCACTGATCTCCCATATGTGAAAACACATACAGATCTAGACCACTGTCACTGACATGAATGGGCAATTCTAACTAAAGGGGTTATTTGTATGCATTACAATGTAATATACTATTAAGCTTgc…
xt-mitf	TTTGCGAATGTAATCCACCGNGG	Chr6	ATTGCCAGTGTAATGCACCATGG	5	+	117304882	TCTGTCATGCTTGGGCAGGATGATTAATGGGGTTCCCAGGCACTGCTGGGAATATTTCACCAACTGTCTTCCTAATCCCCCTCTGCTAACACTCTGCTCTTACTCAGCTGGATTTCTCTATCTAGCGTTGGAAATTGAAGCTGACGGGACATTTCATATAAGCAGAACACAAGTTTTGCAAGTATATTGTAATGACTGCATCGAATGTATGTGTTCCCTTTGTACATATTCCTATTATTACCTTTCATAATGGTTATTTTACTCAATGCCTATGAGGAACTGTGGATGCTCGCATGAGGTCATCATCCCATCACCCATCATCCCCTGCTGGTGGAACAAGTAATCGATTTACCTCTAAGCTGTTAAATAGATGGTTGAGGCAACCTGGAGGCAAGGGGA…
xt-mitf	TTTGCGAATGTAATCCACCGNGG	Chr6	tttaaaaatgtaatcccctgtgg	5	+	123671285	GCTCAGCATAAGCCAGCaaagcaggcgctttcaggccagtttccaatccactctgctgtgtgtgcctgcaagcaagtgaatgctgtgcagatccatgcagcgacttacagtggcagacctgcttctctcaggctgaaaaataaagccaggctgagagcagcggagccaacgcaccgtgGGGCCTTAGACTAAGTTTTTGTGGGTGGATAGaaactcgagcagataaggccctggtgagacttcagcattggaccccagtgctgcaaagcagcaatgctattcacaatgccactgtgctgcccATATTCTAGTTcagtgctgtccaactggcggcccgcgggccgcatggggcccgcgacccccctctgtgtggccccccacctgtctggctgctttgat…
xt-mitf	TTTGCGAATGTAATCCACCGNGG	Chr6	CATGTGACTGTAAGCCACCGGGG	5	+	123780656	CCTTTGGTTCTGGAATAACACATTGGACTGGCAGGTGTGTAGATACTTTAAGCCATTTTTAGCCAAGTTTATCATTTTTGTGACTACAGAGTACAGTCAGATTGAGGGAGAGATAGTAGTTATAAACAGGTAAGTGATTTACACACACACACAAAGAAAAAGCCACATACTGGGGGAGAAACACACCTGAAAGTAGGAAAGAACTGTAGCTGGGGGAGAGAAATGGTAATTGAGAGTTAAAATGGTTAGAAAACACTAATTTTACTGACAATAATTAGCCAGTATTGTAATAGAAACTGAAATTAATAACCAAATTGCATATTTTCAGTCTAGGGATGTTTAAAGGGTTTGCTGTAAGAAAGAACCTAAATAGCTGAGCTAAGGGGTAAAATTCTAAAA…
xt-mitf	TTTGCGAATGTAATCCACCGNGG	Chr6	TTAGCGATTGTTATCTCCCGGGG	5	-	132456521	cttttccagataaggagtttcaggataacttacccccatatctctatagtgttttgtttgaTTGTAGCCTGATTAATAAAAAGAAAGCCTAGTGTACATTGTGCCTGCCTGTATACCACAATCTGTACAAAGGGAGCACGGTTTGTCCCCCATCACTAGACAACGCCTCTGCTATATTTCGGTGCCAAACGAGCGTATGTAAACACACCCTTAACTTGTCCTCAGGATCTTTTCACTTATCCCCCAAAGCTCATTTCAACATTTACTGCTTTTGGATTCCTTCCTGTGACCTTTGGGCAGGGGGCCAAGACATGACTAGCTGGGGGGGGTCACAAAACATCACTTTAAAGCAACAGCCTCATTTCGCTTCCTAGTGCCAAAGCCGAGCGCTTTCCCTGC…
xt-mitf	TTTGCGAATGTAATCCACCGNGG	Chr6	ACTGCGACTGTAACCCCCCGGGG	5	-	136732111	aagctgcagaatcagtctgtagaaaccaaatgggtagctgaaatctgcctgtgtatggcctcctttaagcttgcccatacactgtttggtgaggtcaccaaatgagcagatctttctccaatatgcacaccttgtggaggtcagtataagattcatccaaaagtttagccctcaggatcattgatgggggatgtaagtcatctgaggatgatccaatgcagatatctgctgggtaggcccgtctgaggaccccacacactagctgataagctgccaactcggcccaacgccaacttttaatcccgtttacagccacctttCATGGGTTTGTTTGTAACCTATAGTTTATGTGCAATTACCATTGGCGGTTGTTATATTTCATAGACTATTCGCATACTG…
xt-mitf	TTTGCGAATGTAATCCACCGNGG	Chr6	TTTGGGAGTGTGATTCACCCGGG	5	-	13861111	CTTGACTGAATCTATATTATCAGCTTGCATAGAATATTATTACATTATTCACTAAGAGCTCATTTTGGGTGGAGTTACCCTTTAATTCTTGCCCAATGAATTTCACACACTCCGTTTAATGGTACCAGATGGGTTAAGCAGGCCCGTATCTCCAGTAAAGGAAGCTATACCATCTAGCGGAACATATCTTTCTGTTCGGAGATAAAACATAACGGGTGACGGGTACAAAACTATAGAGAGCGACTTTCTTAATTTACACTCAGACTTTAATATCGGCGCTTCCCCGGCTGCAGGCGCGACACAATATACAGAGCACTGACCCCTCTCCCGGTTCTGAGTGGATCTGATAGCCGGGAAATTATTGCTTTAAACAGAAAGTGATTGAGCCGGGAAAAGGCT…
xt-mitf	TTTGCGAATGTAATCCACCGNGG	Chr6	TTTGGGAATGGATTACACCTTGG	5	-	142679500	acgaccacgcttattttgacatgaccgctcccaatttggcacgaccacacctattttgacgtgactttgcctattttgacatgaccacgcccaatttggcacgaccacgcttattttgacatgaccgctcccaatttggcatggccacgcctattttgacgtgatcgcgcctattttgatgtgaccgctcccaatttggcacgaccacgcctattttgacgtgactgcaactttttttgacgtacagtacaacaaattttttctcaaagtaattcgccaatggcaagatgccaaaaAATTTCACTCATCACTACTAAGTACCCCAGTCCCTCCTTAAACCCCAAATATTCCATAGACCTTCCTTTTCATTTCATCCTTTTTTGCCACATCTTACAATTC…
xt-mitf	TTTGCGAATGTAATCCACCGNGG	Chr6	GTTGCACGTGTAATCCACAGAGG	5	-	22029266	tcctttaaagctctggacaacaaacatgatacatttgcattcagaaatgatgccattttttaatgtcaaatttgcatatgtaaattagAAATGGATTTAGGCATTTTTAAAAAAAAAGAAAAAAAGATACATTTGGTGTGTCCCTAATGAAACTTAGGGTATCGATTTTATTCAATATCTCGTGGAATCATTGGTAGAGGATTTGGTATTTGAATTAATAATTTTTGGGTTTGGTCAGTGTCTCCCTAATCAAAATGTGTAGGGAATGGCCATTGACTTTTTTCCCCATAATCAGTGGGATAATCCTGGGTACAGGAGCCAACAGATGCCATTTCAGTTCTCCACAAATGATTGAGAATTCCTTCTGTTTGTGAGCAAAATGTAAATTATGAAGACCCA…
xt-mitf	TTTGCGAATGTAATCCACCGNGG	Chr6	tttgctactgtaatttacagtgg	5	-	23938856	tcgcgaacttttagcgaagttcgcaattttgggttcgccttagctggatccaaattatgacctctcaccccagagccagcagatacatggcagccaatcaggcagctctccctcctggaccacccccggaccactcccttccatatataaaccgaagcccagcagccattttacattctgcctgtgtgtgcttgatgagttagcatagggagagagctgtgcaggggtttgagggacagtttaggtagctttgctgacgagtaatctactttctactgctctgtatgtagctgctgggggcagctgtcctgctgatctcatctgctgtaacccaatagtccttgtaaggactgcttttattttctgattactgttactcttcttttcattgtgtactgc…
xt-mitf	TTTGCGAATGTAATCCACCGNGG	Chr6	TTTGCGAATTGAATGCACCTGGG	4	+	28599386	CTGTACAGCGGGATTGGCGGGATGCACTGCGGCCTGACAGGTGAGGGGACAAGGGGAATGCACCGCGGCCGGGTAGGTACGGGGGGGGGGGGAGATGCCCCGCTTGTGTCCCCATGTTTCTCTCAGCCCAGGCCGGGCTCCAGGCCGCAACGCTGCACACATGCGCTGATAATACGCGCAGATCGGACTCTTCTTATCCCCAACCATTTCTTTCAATTCGCACCTCCTGCTACTCTCTCCCTTTTGTACTGCCATCAGACACTCAGCCTCAAGCTCCCTGTGTGATCGGGGGGAAAAAGAACTACAACTCCCAGAATTCCTCGCTGACGCTAACTCATACTTTTATTTCAGCAGGCAGTGAAACTGCCGCTAATCCTCGCCGAATAACAGCGATAAAGC…
xt-mitf	TTTGCGAATGTAATCCACCGNGG	Chr6	TTTGCTATTGTAATCCTTCAGGG	5	+	29050448	ATCGTTGGTATGTGCTTTTTCATGCCTTACAGGCATgttatgtgctgggtttacttggaagggttaaatttgatggactctggtctttttccaaccctatgtaactatgtGTTTTCTTCCCCTTTATCACAGCTAAACCTTAAGCCATGTCTCTTTTATATCATGTTTCCCCAAATTGTACTTGATAGTATCACAGACCCAGCTCTAGCAAAGATATACATATCCCAGGACCTACTCTCTGTTGAACGCTGCCTCACATTTCCACATGAAAATTGAGAAAAAACATTCTGGCAAGAAATGCTACATATATTTAATAAAAGGAGAACATGCCACCATATGCTGTGACCAACATAAGTCACTTTATCTGTGAAACATATGGAGCAGAGATCTGCCATGGAC…
xt-mitf	TTTGCGAATGTAATCCACCGNGG	Chr6	TTTTAGAATGTAATTCACTTAGG	5	+	53025385	AATTGAAGAATATTTTGCCAAATCCATAAATATTTAATAACTCTGCAGAACTGTAGATACCGTGTGTCTCTCTATATGCTGTATTTTACCATTTGCTTTACTAAAATACTTTTAGTTTTTAACATTAAAGCACAAAAAATTAAATAATTTTGTAAGCATAAAATATGTATATGTTTATTTATAACCAGTGCTCATGGGACAAACTATTTCACTTCATGAGAATTATTATTTGTCCTGAATACACCAGTTAATAATTAATACTAAAGAGTCAATACTTATTTACCTGTCTCTCATCCCCTTTTTACAGTTTTCCAGTTGGCTTTTCAGCTCTTGGCACATCCCCTGTAAGTTCTGTATCTCTAGGCGCATGTTCTCTGTTTCACACAACTGCATCTGAAA…
xt-mitf	TTTGCGAATGTAATCCACCGNGG	Chr6	TGTGCGTATGCAAATCACCGTGG	5	-	53137966	agaattgagaacaagcagggcaatgtgggacatttaaacagcaatctgggaaagggggctgtgagctgtgggatagaatgaaaattccaggggggccaagtgcccccccctgcccctatttgTGCACACCCATGCTAATTACTGCAGGGCACACTGCTTTCATTATACATCATTTCAAATATGTAGAAACCATTCTTTTTTAAACTCATATATAGCATTCCCATCACAATACTGAACATAAAGTCAGGAGATATGATTTTATGAATTTTACTCAAAGTCTTTGATGATACACAAGGGAttggttggtttgtttgtttatttgtttgtttgcttgGGGAAATGACTGGCATGCAAATATCTAAAAACTATTAGTTGCCTTGCTGTTGCTAAAAATGCAAT…
xt-mitf	TTTGCGAATGTAATCCACCGNGG	Chr6	tttgcaaatgtaatGaccccggg	5	-	53329600	aatacccttggtcctgagcattctgaataacgggtcctatacctctatatgcatctgcttctataaatgcatTGTGAAACAATGGACTGTTGGTTCTTTTGGACATTATATCTCCATAAAAAATATTTTTCATGGCTCAGTAGATATTTCCATAACTGACAGGAGTCTTTCTAGGAGATACCATTACACAGCTATTTTAGGTACAACTGTTATTAAAACAGATACAGGGGTAGGCTTTATGCTTTCTTACTTACTTACTTTATTTGTAAAAATGTAAATTAAAATATTTTATAGTATTTCTGTTATCTATAAAGACAAGATCACACTCTGGGTTTTTAACAAAAGATACAGTAGAACCAGTGATTGCTAAAGGACACAGAATTATAGAGAGCCACATTG…
xt-mitf	TTTGCGAATGTAATCCACCGNGG	Chr6	CTTGTGAATGTAAACCCCAGAGG	5	+	53626204	GCTGCTCAGTATAAGAAGATTATTTGTTATAAAGAAGATTGGTATTGCTAATTCCTCAGTACAATTATACTGTTACGTGTCTGTTTTACCAGAGAGTAGAAGAAGTCTTGCTAGTATTTTCAGCTTCATTGAGAACAGTCTGGCCCAACTAGTAAAAAATATATTTTGTTTTCGTAGGATTTTTGAGTGTAGTTCCTGAATATAATAACATCAAGGCCTCTACTGAGACTGGACTTGGGCATTGTAATAAAGGCTAATAACACACAAAATTCGTTGTCCTCCAGTGGCATCAGGTGCAAAATATCAGTAGCCATGACACCCTGCTCCACCTAACATAGAACTCCCCTACAGTTGGTCTGAAGACAGCAACACAAAAACAAACACACTGAATATAAAACA…
xt-mitf	TTTGCGAATGTAATCCACCGNGG	Chr6	tttgcaaatgtaaacatcagtgg	5	-	57374687	tgtaattcccctcaaaaggaatttaatctgtgaacagcctctttagaataacacctgccactccagttgctcaaaggttaatagtaaggatgcagcatccccttaatcagttaggataccttctgccttccttctcaccccacactgccctcttccttgggaatttaccgtagccgtgctcaatccaagcagtactttttatcaaagtaagttctgcctgcataatgctgcattcttgattgcatgaactttacactaaataagggtctttgtgAAcacttagattgtaagctctacggggcagggacctccttcctactgtgtctcataccacatggcacttatatatatatatacatatatgtatttattgtatttatttattatatcacttgtcct…
xt-mitf	TTTGCGAATGTAATCCACCGNGG	Chr6	tttaaaaatgtaatcccctgtgg	5	-	61756565	TAGTCTTGTGAAGAAATTCACAAGTCTTACTGGTGGATTCAGTTCCTCtgaagaaacagggagctacttagtagcagctacttgttatgactacagaaatagacaaggctggtcatttacggatacctgtgttttagcagaggcaattctgactattgtctgtggcagggtaatttctggcatttagtagccatgacaagtaactcctactaagtagctccatgtgtattcaccctAGGCTAATGTCAGGCTGGGGGTATAGACCAATGCTGCCACAAAACAGAAAACTGTGTTGGACAATAGACTACCTAATAcagtgctgcccaactggcggcccgcgggccacatgcggccctcgacccccctctgtgtggccccccacctgtctggctgctttga…
xt-mitf	TTTGCGAATGTAATCCACCGNGG	Chr6	TTCTATAATGAAATCCACCGGGG	5	+	62004021	tccggtgcttgaatggctgcccccatggttacacagcagcttgttaatatgaactatagtagtgtttcttaagcaaacaccccagttgtaccagtgcagggtagcagttcattatattttcattcattaaacacacaagatttgttactgttcccttaATACATTCTCTTGTTGGGGGTGAAGTATGAGCTAGCTGAGAAGTTTAAGCTTGGAATATTGGAATTAAAagggctaaactccatgtgtgattttgatcagattttTAGATATACCCTGTAGTTTCCTGTTGGTGGATGTGTGTGAAAGCCGCCGCCACCACCACATCTTCTATTTGGCTTGTTGCGGTACAAACACTTTCTAATCCTAATTTTGAATTTATCTTTTTCCATTGTCACAATT…
xt-mitf	TTTGCGAATGTAATCCACCGNGG	Chr6	tttggcaatgtattgcACCATGG	5	-	62512015	gaagaaggcaaaaaattaaaaatctatatataataaataataaagactaattgaaaagttacttagaattggacattctataacatactaagttacttaaaggtgaatttccccttgaaCTGTTCTGGATACTTAAATTACCAACTGTAACAGAAAGAGCACAACACACCATTCCATTAGTTGTTATTActttaaggggcatatttattatgctgtgtaaaaaacgatgagaaaattcgccacgtatcgccaggcttcaccgtataaaaacggtgtaaaaccggcgtaaattttacgcttttcttcttccaccggaacttatggaaaataacggcgtaatatccggcgttcagacggcgatcttttccatttatttcacacagctttttactccgtttc…
xt-mitf	TTTGCGAATGTAATCCACCGNGG	Chr6	ttagctaatgtaaacatccgagg	5	-	68573161	tgggaggggctgggcatgacctggctgtcttggtacatattggtactaacaacaaaatgaacggtaggtggaggacctctaagattaagggaaggtcctccaatgttgttttttctgaaattttgccagtgccatgtgcaaatttagggagacagcgggagcttagggagctaaatgcgtggctaaagtcttggtgtaggaaggaagggtttgggttcctagagcaatgggctgacttttctttggggtacaatctatacagccgtgaagaattgcacctcaatggaagggggtctgctgtgctaggggagagaaggttaagaggctggaggagtttttaaactagacaagggggggtgggtgagctagagttttatgggaaatctattgtagacgggg…
xt-mitf	TTTGCGAATGTAATCCACCGNGG	Chr6	ttagctaatgtaaacaacagagg	5	+	72974881	gtacatatcagtactaatgataaagtgaacggtaggtggtagagtgaggtcagggatctaggctgtaagattaaggaaaggtcctccaatgtcattttttctgaaattttgccggtgccacgtgcaagtttagggagacagcgggagcttagggagctaaatgcgtggcgtgtgtgtatgaaggaagggttcaggttacgagagcactgggctgagttttctttggggtacaatctatacagccgtgagggattgcacctcaatggaagggggtccactgtgctaggggagagaatggttaagaggctggtggagtgtttaaactaaacatggggggagtgggtgagttagagttttatgggaaagctagtgtagacggagcagtggtactagcaaagg…
xt-mitf	TTTGCGAATGTAATCCACCGNGG	Chr6	TTTGAAAATGTTATCTACCAGGG	5	-	86258479	GTAAATATTCAAAAGTGTTAAGAGTTATTTCAAGATTTTTCTACTATAAAGTAGAGAGGGTTGCAGACAGGGAAAAGTATGCTTTTTTATGGTGAGAGTGGGCTTAATGGCACACTCAGCAGAAAATATGAATTAAATGCATCAAGTATATTAAAGCACACATGGATTTTTCTGTTATAGAAATATGCTGTATGCTTGATCTAGAAGCTGTTAGGTGGAGAAGATGTATATTTAAGGTATAATGTAATATGTTAGTTATGTAGCCGACTGAATTTGCAGAAAAGATGTATTCAATGCCAAAGTAATTTATTCCATATTAATTCATAGAATCCTTCATGTTTCAATGTTTGTTTTCCAGATTATTATATTTCATGTTTAAAACATTGTTTAGTGTAGGAA…
xt-mitf	TTTGCGAATGTAATCCACCGNGG	Chr6	TTTGTGAATATAAACCAGTGTGG	5	-	89922050	TTAACATTTTTAAAGAACAAAGTAAGTCAGTTTGGAATGCTCCCATGACTCACCAAACCTGTTTCTACTGTAAATGATAGGTATTACCAAAGTGTTGCAAAAGAACACTCCTTGCATGTGCAAATTTCCACTTCAACTTTGATTTATTTTCATGAATATTTTATCCTAATTTACTGGTTATGTATCTTCCAAGGATGTATTGCACCATCAGTGTAATGTTTACTTAAGGGGGTGATAAGTTCCTGTCCACAATTTCCAAATATCTGGTGAAAAGGTGAAGCAAGGGCAGGGGGGTGCCAAAACAAATATGCATTATTTACAGTGAGTGCCCTGCACAACTCCTCTATTGCTGCAATTATAGGGCAAGATAGTAGGAGAGTGCTGGGGACTCATTTTTAG…
xt-mitf	TTTGCGAATGTAATCCACCGNGG	Chr6	TTTACAAATATAATCCAGAGGGG	5	+	94856409	TATCTGTAGATGTAGAATATGTTCCAGATGCCCtttttttttttttttttttttttCCCCACTACGGCACTGTGCTAGATGTCTCAACATTGGTTTATGAATTCTGTAATAAATTGCACTAAAATCTGTCTATTGAATTTTCCTTATAGTCTGGTGTAATTTGAAAATAAATAAATATTAGGACCATTCAAAGATTAGCTGTGAGAGAAAAGTAGGCTTACTGACTTAGGTCCATATGCTTTTAAGGTCCGTTTATTGAGCCAAGATAGGTGGTTTATTTAGTCAAAAGAAGCAAGATAGTGACACTGTTTCTGTCAGCCAACTTAGAAGTATTCCTGTTCATCTTTGCTTATGCACTCTACCGTACTTTTGTGTGTGATAAATGTGCGGCTTGTCAGT…
xt-mitf	TTTGCGAATGTAATCCACCGNGG	Chr6	TGTTCCAATGTAATCCCACGTGG	5	+	94912282	AGGTGGAAAATTATTCTTTAACTCAAAAGTAAATCTAACTCATTATGAAATGACTTAACATTGAAGTATATTAAAAAGAATAAAGAATAGAAAAGTACTGTTTTAGGGTTAAATACTTTGCTTCTTCAGTATGTTTGCCTTTTTAAGGCTCACAGTCACATCCTAAAATAATGTAACTCAGCATCATCAGGAATTTCATTTTACTACATTTCCAACACATTTGGGCCTCTATAGTTATAAAACCTTCATCATTATTTATTTTTGTGGTATCTGGCACATAATACGTTGATGCTTGTATAACTGATGTATTGTGCACTGCAGTTCTTCATTTAATGTAATTCACAAGTAATTAACAAAAGAACAAATAATGAACGGTTACCACCGAGAGATGGTGCATAT…
xt-mitf	TTTGCGAATGTAATCCACCGNGG	Chr6	TGTGTGAGTGTAATGCACGGGGG	5	-	95082289	TAAGAACAGAAATGATGTACCTTTTACAAAGGGCATATTCTACCATGCGGCAGGTAAGTACAAGTCCTTCCTGCTCCTTTTGACACTTATGATGGGGTTGGTTGCTGTTGTGACCCCTTGTTTATTTTTTTTTTTTCAGAATGTGCCTTAAATTTTCTTTTTTAATTTCACTTCTGTTACAAGATATATGACTCCAAATACCTAAAGTTATAAAAAAAAAAAAAATCATAATACAGAGAAATGTATCATAAACATATATTTATATCAGGAAGATACAACAAATCTAAAAAGCCCAATATCCCTCAAATATGAGAACATCAAACAACAGTCCAATAAATCCAATCATAGCAATAAAAAAATGTATTGCATTCCACTAGTGTGCAATAAATATTTTAGGGG…
xt-mitf	TTTGCGAATGTAATCCACCGNGG	Chr6	TATGGGAAGGTGATCCACAGTGG	5	+	95336782	TTACTTTCCATTCAACAGGTTTGAAGTGCTCAAACCTGTCTAACACTGAACACATTGACCTCTGGAGGAACCTAGAAGCAAACAAAGGAAGGTTTGGCAGCAATATATTAACTGAACAATGTCAAGCTTTTTTTCTACACTAGACTTTACAAGAATACAGAAATGTTTTTGATAAAATATAGGCAGATAAAATAAATCAAAGCATTTGCTTTTTTTAATATCTTTTGAACCAATTTTCTTTAGGCCGAGACTAGGTTGAACCAAGAGTACACACTGCAATTTTCAGGTTTTATTCTCATCAGGCCATTAGTCAAAAATTCTAGTCTTGCAAGTGAAACTTGTTTGATTTACTGTTAAATATTATAAAATAATCTGGGGCCTTAGCCTTTACCTCACTAC…
xt-mitf	TTTGCGAATGTAATCCACCGNGG	Chr7	TTTCCGAAGGCATTCCGCCGTGG	5	+	113205757	ATATTTAACCCCTCACCTGCTTAGGAAGTGTCGGTGTCAGTCAGTGACGAGGGCGCTCCAGCAGAAATGAGTAGAAATTTCCCGGCTCGGTCGGCGCTTATTATTGCTATAGAATCCCGGTTTGGCTGTAACTGCTGGAAATTCCTTCCTTCGGCCTTGCGGCGGGTCACTCAGATCGCTCCGCATTTTGTTTATACCCACTAGAGAGAGGTTAGCTGTCCGGGCCATGCCTCGGCATTGGTGCACTTATAAACGATAAACTTCTTTGCGTGGCTGCGAGTAGAATAGTGAGACTTTCCCAGCAGCGGGGTCCTTACATACTTCAGCTCGGGTAAGCAAGGCATTGTAGCCAATCAGCGCGCCCCAGAGGCGTGGCTTTCGCATCCCGGATGAAAGTAC…
xt-mitf	TTTGCGAATGTAATCCACCGNGG	Chr7	TTTGCAAATGGAATATCCCGGGG	5	+	116924865	ataaagatggccgtgcagtggaaagcacattttttttacagtaagtaaacaatgtaggaggaggagcggcggtgggcccttgagtcaggtacatggtgggtcccgggtaacccagtccgactctgtTCCAAATATTCATATTTGAGCAGTGACGTCTTCAAATAGGAAAAGTATCATTAACAACGGGATTGGAAAGGGAACATGTACCCAATCACATCCAACTATAATAAATGTATGCTTATTATAAAATATACGGCGCACTATATAACACACTTTTGGTGCTGAACGTGAATTGTACAATGATAAAATAACTACCTCTATATACAAGTAAAGGACAGATAGGATTACAACAGAATATTTGAGTTGGAAGAGTGATGCCACAACTGACTGCAatatata…
xt-mitf	TTTGCGAATGTAATCCACCGNGG	Chr7	TGTGCCAATGTACTGCCCCGGGG	5	+	132651356	TATAGGAGGAGCCCAAGCTGTGCCCACTCTCCCTTTCTGTAGCCAGCTGGCATCCCCCGAGGGGCACAGATAGCTCCATACAGAACCCGCCGATGTCTCTCTGGCACTGCAGAAACCCAGGCAGGGAGGCAGCGGGCGCTGTTTATGGAACCGCAGAACCAGGGCAGGGCACAACATTCTGTGCCAATTAACTCTCCCGGCTAATTAGCCACCTAGAAAATGCTGGAATGGAGCAGGGGGGGCAGGGGATCTGCCTGGGCACAGCCCGCAGGGTATAATGGGGGGGCAATTGCAGTAAATGAACCCAATGAACTCTCAGTAGCTGTCTCTTCTCTTTCTTCCTGCGCCACTCACAGTGCCAATTTACTGCCCCGGAGTAGGGGGCACAGACTGTGCCAA…
xt-mitf	TTTGCGAATGTAATCCACCGNGG	Chr7	TGTGCCAATGTACTGCCCCGGGG	5	+	132651393	TGTAGCCAGCTGGCATCCCCCGAGGGGCACAGATAGCTCCATACAGAACCCGCCGATGTCTCTCTGGCACTGCAGAAACCCAGGCAGGGAGGCAGCGGGCGCTGTTTATGGAACCGCAGAACCAGGGCAGGGCACAACATTCTGTGCCAATTAACTCTCCCGGCTAATTAGCCACCTAGAAAATGCTGGAATGGAGCAGGGGGGGCAGGGGATCTGCCTGGGCACAGCCCGCAGGGTATAATGGGGGGGCAATTGCAGTAAATGAACCCAATGAACTCTCAGTAGCTGTCTCTTCTCTTTCTTCCTGCGCCACTCACAGTGCCAATTTACTGCCCCGGAGTAGGGGGCACAGACTGTGCCAATGTACTGCCCCGGAGTAGGGGGCACAGACTGTGCCAA…
xt-mitf	TTTGCGAATGTAATCCACCGNGG	Chr7	TGTGCCAATGTACTGCCCCGGGG	5	+	132651464	GCAGAAACCCAGGCAGGGAGGCAGCGGGCGCTGTTTATGGAACCGCAGAACCAGGGCAGGGCACAACATTCTGTGCCAATTAACTCTCCCGGCTAATTAGCCACCTAGAAAATGCTGGAATGGAGCAGGGGGGGCAGGGGATCTGCCTGGGCACAGCCCGCAGGGTATAATGGGGGGGCAATTGCAGTAAATGAACCCAATGAACTCTCAGTAGCTGTCTCTTCTCTTTCTTCCTGCGCCACTCACAGTGCCAATTTACTGCCCCGGAGTAGGGGGCACAGACTGTGCCAATGTACTGCCCCGGAGTAGGGGGCACAGACTGTGCCAATATCCTGCCCCGGGGGGGGGCACAGACTGTGCCAATATACTGCCCCGGGGTAGGGGGCACAGACTGTGCCA…
xt-mitf	TTTGCGAATGTAATCCACCGNGG	Chr7	TGTGCCAATATACTGCACCGGGG	5	+	132651497	TTTATGGAACCGCAGAACCAGGGCAGGGCACAACATTCTGTGCCAATTAACTCTCCCGGCTAATTAGCCACCTAGAAAATGCTGGAATGGAGCAGGGGGGGCAGGGGATCTGCCTGGGCACAGCCCGCAGGGTATAATGGGGGGGCAATTGCAGTAAATGAACCCAATGAACTCTCAGTAGCTGTCTCTTCTCTTTCTTCCTGCGCCACTCACAGTGCCAATTTACTGCCCCGGAGTAGGGGGCACAGACTGTGCCAATGTACTGCCCCGGAGTAGGGGGCACAGACTGTGCCAATATCCTGCCCCGGGGGGGGGCACAGACTGTGCCAATATACTGCCCCGGGGTAGGGGGCACAGACTGTGCCAATGTACTGCCCCGGGGTAGGGGGCACAGACTGT…
xt-mitf	TTTGCGAATGTAATCCACCGNGG	Chr7	TGTGCCAATATACTGCACCGGGG	5	+	132651821	TGCCAATATACTGCCCCGGGGTAGGGGGCACAGACTGTGCCAATGTACTGCCCCGGGGTAGGGGGCACAGACTGTGCCAATGTACTGCCCCGGGGTAGGGGGCACAGACTGTGCCAATATACTGCCCCAGGGGAGCCACAGACTGTGCCAATGTACTGCCCCGGGGGGGCACAGACTGTGCCAATATACTGCACCGGGGTAGGGGACACAGACTGTGCCAATATCCTGCCCCGGGGGGGGGGCACAGACTGTGCCAATATACTGCCCCGGGGTAGGGGGCACAGACTGTGCCAATATACTGCCCCGGGGGGGGGGCACAGACTGTGCCAATATCCTGCCCCGGGGGGGGGCACAGACTGTGCCAATATACTGCCCCGGGGTAGGGGGCACAGACTGTGC…
xt-mitf	TTTGCGAATGTAATCCACCGNGG	Chr7	tttaaaaatgtaatcccctgtgg	5	-	20811809	ccctgcaatgccatcccaaggcctagaatgtaaatcgccagtgggatggcatacgcggcgccgcgatttgctgaagttgctttgaCTTCCGCAAAtcactccactttttacacagcatgataaatatacccctaagtttgcaaaggagcagtaacccatagcagaacctataGTAGCAACAATGAAAACACCTCTTGTGCCAGAGTCTTAACTTTGGTCCAAAGCCCTAAACAGTGATAGCTCCCAAAGCAGCCACCAATAGCCTCAAATGTAAATTACCCGCCAAGTGCTGATGGCCCATGAGGTGCCACTAAGAACAATGACAtagaccgttgctgtccaactggcgtcccgcgacccccctctgtgtggccccccacctgtctggctgctttgatg…
xt-mitf	TTTGCGAATGTAATCCACCGNGG	Chr7	tttaaaaatgtaatcccctgtgg	5	-	29697533	GTAATTCTAAAAATGCTCCCTTAATTACATTGAGAAAATACAGTTATTAGCCTAATAAATAATATGTATCTAGGTGTATTCCTATATCTTGCCTCTCTTTTTCACTCAACTGTCCTCTGCTTTGTCTTGTTTCTGGATGATTCTCATAGAGCTAAGTGACAAATTTTGTGCAAATCATTTAAGTTTGACCTCAGTGACCTGTGACAATAATGTGAATTTCTAATCATTTGAAGTGCATGGTGCCCCCTATTAAGCAGATGAGTTTAAAATGAGTTTAACACTTTTTTTGTCATTTGACCTTGTTTCCtctaaatcagtgctgtccaactggcggcccgtgggccgcatgcggccctcgacccccttctgtgtggccccccacctgtctggctgctttga…
xt-mitf	TTTGCGAATGTAATCCACCGNGG	Chr7	TATACTAATGTAATTCACTGTGG	5	+	31496106	TAATTAACATTTACAAATAGTTCTGTCATTTATTTCCCTAAGTACATGTTTCATTTATTTAGCAAAGCAGAAGGAATCGAATACCAAGACCAAGAGAGTATTTGCCATCCCACATTGCCTGTGGCAGTTAAAGAGTTAGCAAATGTTATTCTTATGTTACCAGATTTGTTACGTGTTAAACATTCCAACTGTCTTTTTTTTTCCTTACAATTCTGCACCTTCTTTTATTCTATTGATTTCATTGGCTCTCTCAGCATATTGTATTTTTCTGGTGGTTTTTCATAAGAACTTTGTCAACATAATTTTCATATGACAATGTAATGTCTTTAAAAAAGATTCAGCACCCATGTTTAAGATACTGAGCTAGATATAATAAGTTATGAAAATATGTCAGTATTA…
xt-mitf	TTTGCGAATGTAATCCACCGNGG	Chr7	TTAGTGAATGTAAAGCACAGTGG	5	+	36442454	cttatctgttatctgctatgtaacctgtgccttttctccttttttccagcttgaatggctgcccccgtggctacacagcagcttattatataaattatagtagtgttactgtagcaaacacaccagttttaccagtgcagggcaacagtgcattatatttttattactttaaagctctttcattttttagtgttactgttcctttaaTAACCGTACATAGTTATCACTGTATAGCTGGCTGTTCATGTCCAGTTTTGGCAAAATTATGCTCTACTGCCTTCTGTTCCTAGATGTCAGTTTGGGGGTTAGTTTTGACAAACCAATTTTTGTTCCTGTTGGACAGCAATTTACAGTTAATCTATCCAAATGAAATATCTTATCTGACAGTGAACCATGTTG…
xt-mitf	TTTGCGAATGTAATCCACCGNGG	Chr7	TGTGAGAATGTATGCCACCTCGG	5	+	39417241	ggggcattatatattgaattattactgtatttatcttgtcatctgctttggggtattacaaatgaaactggcaataccattatcctgaaagatgttctgggtgtattGGGTGGTACATCAACTATTGTAGTGTTGTAACTTTAGCATATACAACAATGTTTTGCAAAATGGCAAAATCTGGATCTAAGTTTAAATAATTAGACAATTCTTTTACTTTTTAAATCAGATCTAACTGTGCTGAATGTAAACTGCATGCACCGGATAGAACTCAACAGTATGATTTATGTGCAGTATGTACCAGATATGCAGAAGTTTTTTAGTTTTTTTTGTTTTTTACAGTTATTTTTCATAATGTATATACTTTAGCTGTCATTTAAACTGCTTACTTGCTTTATACAT…
xt-mitf	TTTGCGAATGTAATCCACCGNGG	Chr7	tttgggaatgtttgccaccttgg	5	-	39699576	ATTTACATAGAATTGCCTGATGTCTTGTAATAAGCTGATAAGTGACATTAGAGGGGTGGTATCAGTTTGCTTTTCTAAAAATAATATGTGTATCAGGGCCCCCATCCGTTCTTTTGAGCCAATGCGTTATCTATCAGGTAAGGGCATATAGGATGAACAGGTACAAATAAAACTATGTAATGACAGAttttacttgtccgctacagtcaaatgtaaaaagagttggggagcaacaaagcagcataatagttcatggaggtgccaaataagggctctgattagctatttggtagcctctggaagactatcagcctgcaggaggctttgtttgatagtacatcttgtttttatttaaccaaaacctgcctccaagccaagtattcagaaagaagcatctgc…
xt-mitf	TTTGCGAATGTAATCCACCGNGG	Chr7	TATGCAAATGTAATACACAAGGG	5	-	42828958	ATGTTGCATGCTCAATGCCCTGGAAGGTGTGTCTTTTTGCATGCAGTTCATTTCCAGCCCAAGGATTGGCACCATTAAATGGGTATTTCACTTACAGCCAAGTTCAAATGATTTTGATGGTATTTATCTGTGATTTATCTTTAGCTGGGAGAGCTTCAGGTTGCCCTTTGCTCATTAAGTGTGTAATATATATATTGTGTTGTTTATGCAATTGTGTTTGTGTGATGTAATTGAAATTTGCCTTTGTGTGCAATAAGAACTAAAGCACTGTTCACTGTATATAGATATATAACTTTCTACTAGAAGAAATCACTTCATTTTTCATATACCATACAGTATGGTAAAAACCAACGATAAACCAGAGTTCCTCAAGATTAGAGCATCAGAAGGCAGTATCAT…
xt-mitf	TTTGCGAATGTAATCCACCGNGG	Chr7	TTTGCCAAAGAAATCCACGCTGG	5	-	43664610	GTTTTAGCAGTTCATGTGACTCACTTGTCTATAACCTCATCGCTAGTTAGCAGCTACAGGTTTGCCTGTGCTTCTTAATTCTTAAAGGGAAATTCATTCTTACCTGGCAAAAataaatatatatttttacatatatatataatatatataATTCCTATAATTAGTAGGAAACCATAGTCATATGATTATGCCTCACCTTGTTCCATGTTGTGGAACCATGTTGCCCTGCCTCTGGCTCACAAGGAACATTTCTCCATCCCCACCCcttgacttcctcctgctttttttgggtgggaggtgcacagatttacttgaaagcagagagacttcaggggaggtgagtaaatgttcccttcaagtcatgagcagactatcatgcctctctatctgagaaacccg…
xt-mitf	TTTGCGAATGTAATCCACCGNGG	Chr7	attgaaaatgtcattcaccgcgg	5	+	62780835	GTTCTGAATCATGCCGTTCTCTTCCCAGGAGAATTGGATATTCTTTCCCATATCGGGGAGACCCTTCTCCTTGGTGGTATTTGCGAGTGCCTGATTGGGTCCCCTGGCTGTGTTTCCATTAGTCCCAGGTGGGCAAGTAAGTCCAGGCCCGTTTGCACTGAGTTCAGctggtgttgttgcccgttataggaaaatgccaacttaactgggaaaagccatctgtaacgtatgcggtggtgttgcagaactttggtgataggtgccaaaattttacgtttctgcaatgtaatgggagccaggtctgtatagatctgaaattggtgcccatcatgttcgagggtattcttttgccgtgacgcttgtaagatggccacctgggtttgatggtaatgtagacgc…
xt-mitf	TTTGCGAATGTAATCCACCGNGG	Chr7	ggtgcctatataatcCACCGGGG	5	-	84177074	TTAGGATGGTGCCATGCTTCGGAGGAGAAAAGAAATACAAATAACTGAAAGTTAATGTAATTTAGGATATATATGTATTTCATTGAGATTATTTATTAAAATCATGTTGTTTTAAGTGAGTAAGTAAAGGTTTGCACAGTCATAGAACTTGCAATTATTACTTGTAACCTAATTACTTGCAATTAAGTTTGCAACTATTTCTCTATTTCAACATCAGGTTTTTTTTATTTTCACACAGTACAGAAATAATGAGCAGGGGAAGTTGCACAACCGTATAAAACTTAATAAAGAAATGTGTTCAGGGTATATGTCAATGGTAGATATATGAATGGATCTAAGCAGGGGTATATTATTGGTTTAAGCCAAATATATTGCTTTGCCAGCACCATTAAAAAATGC…
xt-mitf	TTTGCGAATGTAATCCACCGNGG	Chr7	tttgctaatatactgcacccagg	5	+	85276464	AAGTGAAACATAAGTATAACAACACAAATGTAGCAAAAATACAGTTAGCATTTCAGGCACAGATTGTATCATGTCAGGATATGAGCCAGAGTGGGACAAAATCAGCAGAAAAAATTAAAAACCCAAAAGAAAAATCTACCGATCTGTACTACCAAACAGAGTTAAATAAGCCAGGAGCCACAGCAACCACGAGTACCAATAAGTAAAAACATCACCAATTGGAGGTAGAGAGTACCGTGCGGCAGGGGAATAAGCGACAGCGTGTTAGTATTAAAAAAAGTAGAAACGAGCCACTTAGAACAGATCAGTTCAAGCCCGTAGGTGGATACACAGCCCAATGTAGGGCATAGAGTGAAGTAGTGCTGGGAGAGACAGGGGCGCATTGAGGGAATAAGTTGT…
xt-mitf	TTTGCGAATGTAATCCACCGNGG	Chr7	tttaaaaatgtaatcccctgtgg	5	+	95063883	AGATTCTTTTCATTCTAGCTTAGACACATGGGGTCAGGTGATAAACACATTTACAGCCAAGGCTCAAACCAAACATAAATATGGGTGGGTGCTTTGTTTACTCCACAAACAATTGGTTCAGAATGGTGGTCTACACAAATCCTTCTGTCACACCTCTTATTGCTTTGCTTATTATCCACAAAATGCAGTCATAACTGCAGTATACAAAATCACCTGCTAAAGATATATAAGTAACTAATAGTTATCCatatatatatatatatatatatatatatatatTTAAAAAAAAAAAAAGGTCCATAAATAGAGTAACCAAGCACAATTAATTAGACcagcgctgtccaactggcggccctcgacccccctctgtgtggccccccacctgtctggctgctttga…
xt-mitf	TTTGCGAATGTAATCCACCGNGG	Chr8	TTTGCTAATATAATCTACAGTGG	4	-	103625327	TTTATGCCTGGAAATGTTGGCAAAGAGACAACTAAAGCTTCTGGCCTAGAAGTTGTTGCATTTTGGTCTTCCGTCGATTTAACGTCTGCAGTTACTGTTAAAGGTGCAAAATTGGAAAATTTGGTATCATCCCATTCACTGCTTTGTTGTGGGAGAGTGGTTGCAGCAGTTGTGCTGTTTGGGTTGATTTGTGTTACAGCTTCCAAATTACTGTATGAAGATAATGCACTTTCAAAATTGATATCTGTCACTGAGCTGGTCTCTGTACTTGACCCATTCTTTAAGTCGCTGCTAAGTGGAGAGACTGCCATTGGCTCATTAACATTAAGAGATACAGTAGCCTGGCTCTCTGTTGCTTTAATGTTGCTCGTCCTGGGATTGGCTGTCAACATTTCAATT…
xt-mitf	TTTGCGAATGTAATCCACCGNGG	Chr8	tttcctaaggaaatccacggtgg	5	-	111437719	ttttctatttaggagtacccaatggcacatactactaaaaaagtatatgtttatcaaaatggtttatttagatgaagaaaggttttacacagcagcttgtttatgcaatatattttttaatagagaactacattgtttgggagtatagtttgcctttaaacaaacacaggtaggttctagggctgttaggtatggtaaagctttatacaaattaaatattgggttctaggtggcactattgtggtaaatctattggcaataaaatgcctttccttctcctttaaggcaaaaCATAAGACTTCCAATTATTTTATTTTTTTTAATTTACATCTGGTGAAGGCaggggtgtgtttagttccggggctgccctaggcactggacctaaatacgcccctacgt…
xt-mitf	TTTGCGAATGTAATCCACCGNGG	Chr8	tttgcgacttttttccacccagg	5	+	117012054	tagagggcgtggcctgcgctcagcggttagaagacaagttctaaggcttagaacacgtcttctatccgccaagtgcaggccacgcccccgttattctttttttattaaagattggcagtgagccagatgctgcgatcaaaagagccataggttccccacccctgctttatggggactgcctaaagtaaaggtgggcaaaaTACAATACAGTACAGGTATAACCTTTAAGAACAACAATGgttggatttttttctgatttggatatttgattgttagtcgccgaaaacaaatgtgcgacagaactgctaaaaatctaaatctgccaattcgccagctaaaacttgtcaagatcatgtagacgtcaaaggcggatgtcccttcccatccctggaggatccc…
xt-mitf	TTTGCGAATGTAATCCACCGNGG	Chr8	tttccgtaagtaatcaagcgtgg	5	-	117959955	gaaatgtttaaattaaaatacgttaagtggcagaagcaaaaaaatacgttttcttcagctaaaatgtggtgggaatggttaaaaaggtaagttaaaaatttcttcataaatattggtattaagaacagtagaaagaaatggagaaagtataatgagttaaatatcaaactgcaaaccatgctgagattgagagaaaggggttttgatgtaacggatgaaattaataacataaaacaggagattaaaaaatggattgagaacagagggagggaaataatttttaattctagaatcaaggatatagaagaagggaaaaagtgctcaaggtattttttcaagaaaattttttcaagtaaaaaagtatttatctacaaaatggaaaatgaagaaagtattaaa…
xt-mitf	TTTGCGAATGTAATCCACCGNGG	Chr8	TTTACAACTGTAAACCACGGGGG	5	-	12079537	aaaccacatcctggttactaaggtcatttggaccctagcaaccagatagatggggaaaAAGACAGCAGGGTCTTATAAGCCAAAATGCAAGGGGGCTGGATACCAAGCAGTGGTCTTTTATGCAGCCtagctgcatatattggtcccttagaccaatttggcagcttatcggcccgggcactaacgatgggtctgcccgacagacatctggcctgaaaatggccagatctcgatcgggcaggtttgaaaattagtcggatcggggaccgcattggctcattgatgtggtccctgaaccgacggacgcctatacttgtagctctaatttgtatgagcccgatgtcacccacccgtaggtggggatattgggagaagacccgctcgcttggccacctTtag…
xt-mitf	TTTGCGAATGTAATCCACCGNGG	Chr8	ttgcccaatgtactccaccaagg	5	+	125181187	CAAACTAATTATGGTTGGCATTGCCTCTGAATGATTATCtctgaatgatgtgcaacgtagggggcatccaaggggacagccgcatatccccctggcctgctcctaatgaatacagtgctactacgcgcagatagtgatgtatacatgggagaggcatgggtgtctgttgtgctttctggagtgtaaagacctgGGTCTATGGGCAGGACACAAAggaccagatttaattcattgaaaaaaagtgttatcatgcgaaaactcaaagacgagattcaatttgagatgcaattaaattctaaaaacttatctcaaagttttgacctggtcaaggccaccggttgtccttaccttgctttgaccttccctttacctagtagaaataaagacactaggagacct…
xt-mitf	TTTGCGAATGTAATCCACCGNGG	Chr8	TTGGAGAATGTATTCGACCAGGG	5	-	28387150	ttttaaaacttttctctgtaataataataacagtaccatgtatttgatcccaaataagatataattactccttattggaggcaaaatattcctattgggtttgattaatgttttattgaatttttagtatatttaaggtatgaaggtccaaataccagaaagaccccttatccggaatacccttggtcccaagcattctggataatgggttctatacctgtatatatatatcttctttaaatgtttgaattttagAAAAAAATTATATTAAGAATGTATTTGGGTTTTGAAGTCTATTCTGTATCTGTtatttaaatatatatatatatatatatGCCTCAGGTGCACTGTATTCAGGCAAAAATAAATATCATAAATAAATATGTCCAAATGCATCAA…
xt-mitf	TTTGCGAATGTAATCCACCGNGG	Chr8	gttgggaatgtagtccgccaggg	5	+	43113163	CTACACCTACAGCATGGTGTGCTCTGCTACACTAAGGGTTATACACTCAGATTATAGAAAGTTAAACAGAGGTTAAACAGATTATAGAGTTAcagggatccccaaccttttatacgtttgagccacatttaaatggaaaaagtgttggggaggaacacaggcatgaaaaaagttcctgggggtgcaaataagagctataattggctatttggtaacctctatgtggaatggcagcctacatgggactctctttggcattacaatggatttttatgtaaccaaaacttgcctccaagccaggaattcaaaaataagcacctactatgaggccactgggcgcaacatccaaggggttggggagcaacatgttgcccctgagccactggttggggatcactg…
xt-mitf	TTTGCGAATGTAATCCACCGNGG	Chr8	tgtgtgaatgtaatacacactgg	5	+	59864827	ATTAACTGTCATCACATTCTCTGCAAATGCACACATTTCATACAGGCCTTAAGTAACATAACACCTTCATGTCTGGTGTCATTTGTCTTGTGGCAGATAAACACATTCAGTTGTGGATAAAATCTCATTGTGGTTTGTGTTATTTTTCTGTACTTTTAGGAAGAATGATTGAGTCATTTGCCAGAAAAGCTCTTTGGGAAGCAGGTCTAAATTATGGGCATGGTACTGGACATGGAATTGGTAACTTCTTTTCTGTCCATGAATGTAAGTATATCTTAAATTACTGCCACAGAGAAAAACTTGTTGTATTTTGGTACCGCTGCTGGATGAAAAGAAAATGTATCTGGGCAGCACAATGGCACAATGGTTTgcattgtttgcagggagtttgtatgttcc…
xt-mitf	TTTGCGAATGTAATCCACCGNGG	Chr8	TATGTGAATGTACTACACCAGGG	5	+	69104264	ctacttgtgcctgcacccgaatgaatgggatacgcttgggtgcaggcacatgtagccgatatacgcatgaaaatgcgagagagtgcaaagtctcgcgttttcatgcgtatatctgctacatgtgcctgcatcAGCCTTATATGCAATTGTGGTTTTAGGCTCAACAATTGTTTCTATATGTAAATGGGCTTTGCGCTTTTGCACACCAGAAGCAACTGTTTTATGTGTCCTGGGATCTAGAAGTGGATGTCGGGCAACCAGTACTGAAATTCGCTCAGCTGTCCATATTTGCTCCTTCTTTCCCTTTAACTAAGCTTGAATTAGCTATGGTGCCCTTAGGTTCTGATGCATACGCGTCAGCCCATCCTTGTTCTTGTGCAGCTTTGAGAAACGTTATGG…
xt-mitf	TTTGCGAATGTAATCCACCGNGG	Chr8	CTTAGGAATTTAATCCACTGTGG	5	-	71703230	ACTACCTGGTACATGTTCCTCCACCCCTTTACTTCTTTTTACAGATAACTCAAGATGTCCCTGTACTCTTGGGAAAATTGCTCTGAAAAAGAACTAAAAGAAAACTAAAAAAAACTATAGTGGCAAAACACTGATTATTACTTGGAGCACCCTCTCCCCCTATTCTCCAGTAATTATTATCTAAAAGGTCtttttattttttttttataattttctctttttctttttAGTACATACTTGTTCTCGTATGCACTTGAAGTTGGAGAATGGGCGAGCCGATGTGAGAGGGATGGGCCGTGTACCAATGGAGGGAACAAGTGTTCAATTTGCATGTGATCCAGGCTTCCTACTTGTGGGTTCTAGTCACAGTCTGTGCACTAAGTCTGGAAAATGGGATCA…
xt-mitf	TTTGCGAATGTAATCCACCGNGG	Chr8	tttgctaatgtaaacatcagagg	5	-	86350271	tatcggtagtaacgacaaaatgaacggtaggtggaggaccttaaagagtgagttcagggatctaggcgctaagattaagcaaaggtagtccaattttggaaattttgccggtgtcacgtgcaagtttagggagacagcgggagcttaggtaactaaaagcatggctaaagtcttggtgtaggaaggaaaagtttgggttcctaaagcactgggctgacttttctttgggtacaatctatacagccgtgacggattgcacctcaatggaagggggtccgctgtgctaggggagagaatggttaagaggctggaggaatgttttaactagacaagggggggtgggtgagctagagttttatgggaaagctagtgtagaaggggcagtgggactagcaaaag…
xt-mitf	TTTGCGAATGTAATCCACCGNGG	Chr8	TTGGCGAATGAATGCCACGGAGG	5	-	90898281	tctcctaacacgtttcgcaccatgtggtgcttcctctgatgaagcaccacatggtacgaaacgcattaggagagtgggtaccatgaggcactgggatgcacctatgcattgtttggtatagtattgtcttatatgtttgctttttgttgatttgtttaatttgaggcaataaatgttgtttttattccactgaaatttttgctgtttattCATTTGTACAGTTTAGTACTTATATTCAATGACTCCTTATTAGGGGTGGGACAAGTCAGTTGTGTAGGCCGAAATTTAAGGCTTTTACTGTAGATGCATACTTTTTCTGCTGGTATCCTGCTCTTCCCCTTTAGCTCATGATGGCATTTCAGCCTCTCAAAGTTTGAAAGAAAAGTGCTaaaaaccatt…
xt-mitf	TTTGCGAATGTAATCCACCGNGG	Chr8	tgtgcgaatgtaattccactggg	5	+	9823773	accagtgcaggaacggctgcccccggggctacacagcagggtatttatataaactatagtagggttttaatgccaaaacactatttgtgccaatgGACTCAACCTTAAAGGAGAAGCAACATAGTGAAGGTGCTCCTATTGCAggattcccgttccggctctctaatttataggcacgcgcctgtccacaccccgccccttttatgatgccagtggtgggtaggtcggccccgggtctaaatatagaggggactaaccagatcgggtgtgggtcaagaAAAACTTGACCCACACATCACTACTCTTATTAGCAGAAAATTGCACTGTGCACTGTGCGGACAGGTTTGAGGATTTAGCATCCTGCTTAGATACCTTTGGTCGCACAATGGttgtaatgct…
xt-mitf	TTTGCGAATGTAATCCACCGNGG	Chr9	TTTGCAAATGTCATCTGAcgtgg	5	+	29730835	CATTAACTTCATGGTAGCAAAACCACTGAGCAAGGAAGCTGAACAGAATCATAAACAACCAGGGATGTTCACTGCCTGACAGAAGTGGTACATGCAAATAACGAGCCAGTAGTTAATTCAATAAAATCACAGCTAGTGCTGCTCTTAGCAGTGTGCAAATCATACCATCACTGATGCGATGTTTTGAGGAATACAAAGCTGCAAATGATTTAAGTTGTGCACGAAGAGGACCCTCTTCAACCCCAGGGCTGTCCAGCCATTGTAACATCTGCATGAGGACTTTGAAGAAGAGAGAAGAGAAAGCTGTATCCTGAGGGACAGAGCGCTAAACAGAAAAGATATAGGATTATTTTTGGTGGTAGCCAAAACATAATGCTCAAATTTTTATTCTTGTGCAAC…
xt-mitf	TTTGCGAATGTAATCCACCGNGG	Chr9	TGTGTGAATGTATTCAACCCTGG	5	+	35091093	gtttgaagtcttttcctttgatttttcccagtatgagttcaaagcTAAGTTCTGTTATCAGAGGAGCTTTATGTGCTTCCTGAAGTGGGCACCAGGAAGAAAATACAAGTCACGCTATTGTGGCATTCCAGGGGCAATAGGTGCACAACATGAAGCCCAACCTTGCCTCCACTTGCTTGATTGTCACCCACTGCAAATGAGTGAGTTTAAATAAGTTATATGAGTTTATATAAGTTTATATTTCAGTGGGGGCTGGGGAGAGGGCTGTAGGTCCCCCCATGAACTAAAGGTCTGCTGTATGTTATGCCAATGGGAAATTCTAACAAACAGTGaaaagccacaggctgacaaagtggccctgattagactcagctgcctactaaagagggtttaaacacc…
xt-mitf	TTTGCGAATGTAATCCACCGNGG	Chr9	tttaaaaatgtaatcccctgtgg	5	+	43932748	acctggcaggggtttgttctgggagtttgttaacagttggaaataaccattaaatggtccctaaggtgtgtaattatatgctgggggttgctgtgctatccacaggggaggaggcatatggatttaagggtatgtcttaatatgacataatataattctttaacatatgaatgatggttgatatccatgcagcgaccattgtgataaaatgggtgtggtttgaagtgggtgtggtttaaaatgggggagtggccaaaactggcttccattagcggccctccaccatgtatgcgagagaaattccggccctcggcaccgcagaagttggacagcactgCCCTAGAGCATgcggccctcgacccccctctgtgtggccccccacctgtctggctgctttga…
xt-mitf	TTTGCGAATGTAATCCACCGNGG	Chr9	tttaaaaatgtaatcccctgtgg	5	+	46063789	GGAAAAATACAAATAGAAACGATGCTGTAGTGCAACTTTCTGAGATGGCACAATGCTTTCATTAGAGAGGTTACACAAACTGACTTTGTGGCACAATTAGAAATAACTATGAAATATGCACAACAGGACCAATTGCAGCCCACACTAGATGCTGTTCCCAAAGAAACTCTCTTGGTATTTACAAGCATGTTCTCCACTGACAGTGACAATATTTATACTTCATTAACCAACATATTGGAGATACTAAACACTGTGGATTCAAGAGGCCATTTATGGGCTACATGGGGTAAAGGAACCTGGGGACCTGCTAATGATCAAGGACTTGATTCCATCTAAACcagtgctgtccaactggcggcccccctctgtgtggccccccacctgtctggctgctttgat…
xt-mitf	TTTGCGAATGTAATCCACCGNGG	Chr9	tttgtttatgtaattgaccgtgg	5	+	47738226	TGTTAATGCCAAACTCTTTGGATTTGGATGGAAGAGGGACCCCTGTGAAAGAAGATCTCTTTGTCGATTGAAATATGAAGtggtttgtctagagccatctgaaatagtagtggaaaccaaggccaccgtggaacaaccattgctacactcgctttgtcttctctgatcttcttgattgtcctggaaatcattgaactgggaggaaaaatgtaggcttgattgaagttccacgggaaagaaagggcgtcccaaaaaatggttcttttgtcttgtttccaagaacagaacactggaatcttcttgttgttggaaatcatctcaaatacttcttgattgagttcctatttcccttttgcagaaaatcttctgctgagccaatctgctatctggttctgggtt…
xt-mitf	TTTGCGAATGTAATCCACCGNGG	Chr9	tttgcagatctgatccacggtgg	5	-	52668631	gggggctggaacttcccagaagtagtagaaaattagaaaaaggaacagaaaaactataacggcaggccaaggtccataaactgtgtcttggcaactatgtacaccaagccctgtgggatgagatttcttggagtaagtgaatggaggactccttcccaggagggccgaggaagactgagacaccggtcgcattccaaggagtcgttaacttggcaggcagagactagaagggagggcgtgcctgtgtccccctttcaatgaagagagaaaaggattttacaggtaagacaaaaatccctcttcctctttcatttcagggggacacaggcactgatgggacgtctaaaagcagtcccgagatagatagggtgggaacgagattatgtctgagcctgcact…
xt-mitf	TTTGCGAATGTAATCCACCGNGG	Chr9	TTTCAGCATTTAATCCACCTGGG	5	-	53267008	GACTAAAGATTAATGGTGATTAAAAATATTGTGGGCACTGAGGAAACCTCTCACTGAAAACATCCACAAGCCCTGTAGGAATCTTAAATCATTAGCATGGCCTATCTGGTTAGCAAACTGGGTTTTAATGCAAATGCCTTTTACTGATATGTGAGCAGTTGCATTAGAATATGGAGGCAATTAAGTAATGACATGTCCAAAACCACTAGCAGAGACCAAAGTCAAATATGCATAGAATTAATGATAATAAAAAGAGCCGTTTCTGTCTCTGAGAACCCTTTAAAAAATATCATATACTAAATACAAGAAAACACAGTTGGTAAAATTCACAAATGTACCCTATATATCACTGAGTTATCCCACAGGGATATTAGGTGCTGACAATTTAAAAGGACAGCT…
xt-mitf	TTTGCGAATGTAATCCACCGNGG	Chr9	TTTACAAATTTAAGCCAGCGGGG	5	+	61757027	ACTGATACACACAGACACTGAACAGAACAGCCAAGCAGAAGGACAGGCGAGCGCTGCGGTAAGTGGGGGAGGGGGGGTTCTGCGAGCACGGGTGTTTGGTGACCTGGGGGGGAGGGGGGTGCGATCGCGGGTGTTTGGTGGGGCGGGGGAGGGGAGTGCGACCGCTGGTGTTTGGCGGGGGGGGGGGGGGTGAGAGCGCGTGTTTGTTGCCGGGGGGGGGGggtgattcaaataatggaaaactcccttatctggaaaaccctaggtccgagcattctagtaacattttccgtacccgtataagcatatatatcttgattgaagggaaatactgtagatTACTTGTCCAGTACTTTATAAAGTTTAAAAGTTCCATCTGGCTTTATGCATGAATATTGA…
xt-mitf	TTTGCGAATGTAATCCACCGNGG	Chr9	cttgctaaaataatacaccgtgg	5	-	63723941	TATATATCGGCTTCTGTTCTCCGTGGGATATTATAAAGCAAACTGCAACTTCCTCTTGCAAGAACATGAATCTATCCCCCGAAAATACTTCAATTAAATTCTTATTTTATTCATGAAATATTGAGTTCCTAATTATTATTTAAAGGGATACTGCCATGAAAATAAACAATAGTTATTTTGGCTTTAAACGGATGCTTAATGCTAAGTTAATACTATTGGGAAAACTGGTTGAGATTTATTGTGAAAACAGGCGTTTGTCTGCTTGCGTGAAAAAAGGGATTTTCACACAAGCAGCAGTAATATAAAGAAGACTACCAGGGGAATTTAATAATGGATAAAATAGCTGTAATGCAAAAAATGTGCAGTTACGCAAATCAGTTTTTCTTTGCAGGCATTTAA…
xt-mitf	TTTGCGAATGTAATCCACCGNGG	Chr9	TGTGCGCATGAAATCCTCAGCGG	5	+	66787390	GGGAATTTACATCCAATATTTTCATATGGGGTACATATGGTGCCCACGGATCTATGTAATATACAATTGTTCCAGCAATAAAAATAGAAAGCCATTCATAATGTCCAAGCAGTACAAaaacagccccccaccagcccaataaatagtaactgtttatcttacagcagctcctccggcatttaccagatatcacagattgccagtctgggcctgaGAAAAATACAGTTTGTTTAGTGCAGCCATCCATAGGTACCAGCACTCTAAATAAAGAGTCAATACGCTGTGTCCAGGCATTAAAAGTTAATATTTTATAGTTGTGTATTAGTTCTTTATCAGCCATAAAGACAATGTCTGTTTTCCTTTTTTCTTTCCATGTGTTCCATTCAGGTGGATGAATTT…
xt-mitf	TTTGCGAATGTAATCCACCGNGG	Chr9	TATGCCAATGTAATCCAAGCTGG	5	+	70097930	cagaattttgcagaaaagcaaggagtatgtttgggcactttcaatgaatggtgtcaattcatgtgAATAAGCTTGTAAACAAGCCCTATATGTTTTGACTGTCCTCCTCTAGGGGTAAAGGTTTACATAAACAGATTTTAATCCACACATAGGGgatgttttactgcccacactgaatctcccccagcatggataacaaaatggttgaagttgccttcctaccagcggtaaaTTGCACATCACACAGGCATTATTATGCAATAGCCTGAAAGGCAACTTTGAACATTTTGTCAACCACAATGGAAGAGATTAAGTACAAGCAACAAAACATACTGTTTGCCAGGGCCCTTACTGTGCAAATTGGGAATGGTTGACTTGATTGATTAGCTAGCCAAATTT…
xt-mitf	TTTGCGAATGTAATCCACCGNGG	Chr9	TTGTCATATGTAATGCACCGAGG	5	-	79309238	CCAACTAAAGACATGTTTAAATGGCAGGCCCGGATTAAAATTCAAATTCTTATTTATTCACAGTAAAGAGCGtttttttttttttttttCCCGTAGTCGTGACAAAGCGTAAAGAGAGGTAAACAAAGTGTTTATTCAGTCTAATCCCACTGAAGCTTGTTAAATGTTGATATGTGCCACATTATTTTGAAACAGGTTGAAAAGTAAGCCAAGCATTTTATCTGCCGGTCCACAAGCATCTTAAACCTTTTAACTTTTGTCTTTCAAATCCTTTGATGACAACTGGGATCCTTCATTAGCTGTGTTTGTGTATGAAAAGTGTAACATGTTACGTATCCTGTCAGTTTTGTATAATAATTGTAATAATAATGTTGACAGTAATCTTGCATTAGTCATTTT…
xt-mitf	TTTGCGAATGTAATCCACCGNGG	Chr9	TTTTCTGCTGTGATCCACCGGGG	5	-	8250107	gttttattattacagagaaaagggaatcatttaaccatgaaataaacccaatagggctgttctgccccaataaggggtaattatatcttagttgggatcaagtacaggtactgttttattattacagagaaaagggaatcatttaaccattaaataaacccaatagggctgttctgccccaataaggggtaattatatcttagttgggatcaagtacaggtactgttttattattacagagaaaagggaatcatttaaccattaaataaacccaatagggctgttctgcccccaataaggggtaattatatcttagttgggatcaagtacaggtactgttttattattacagagaaaagggaatcatttaaccattaaataaacccaatagggctgttc…
xt-mitf	TTTGCGAATGTAATCCACCGNGG	Chr9	TTTCCCAATGTAATTTACTGTGG	5	-	82823756	cccctaagtttgctcatagcctgtacagagagataccataaaactatggcacatagggattcccctgtactaagcacaattcagcaggaacagccccctaagcttgcacatagccattttactacactggcatagctgtttccctccattcgtacagttcagcaggaccaacacctagcctgtacagatattatttcaacatatacatacacatatattccagtgaattaagtgcatttcagcaggaACGCTTTAGCTTATAATGGCCCTTTAACTAGGGTGGGAGGTTACCTAACCCTGCCCTGAAAGAGAACTGCATAACTCTAACAGGGCTTACATAAAGCCAAGGCCTCCATCTGCTCCACCTGGTGTTTCTCTAATATGCAAGCGACCGCAGCC…
xt-mitf	TTTGCGAATGTAATCCACCGNGG	Chr9	GTTGTCAATGTAATACCCCGGGG	5	+	90238530	ccctttaaagcaaccatcgcccgggacaactgtcccccccctgttggcggccctgATCAGGTTAATGTGTCATTCAGTTTAATCCCGGGGTCTTGTTACTGCACCTTTAGGCACAGAATCCCATGTGGTTGGCTTTGTACATCTCTAATGTGTTTTCTGATCCTCTGTCCCCTCCTCAGATCCGAAACAAGGGCCCGGCCTCGGCTTTAATAAGCAGCTGGATAGGGCCCTACAGGCTGGACAAGAAAGCCCGGAAGGTTTGGTCTATGTTTTCCTAGCAGATGTTGTGGTTGGAAAAACTAAAGAAGCAAAGAATTTGCCTTTTATTCCCCTCAATGGGGGTGATATTTTCAGTGCCTTTAACAGCCTCGTTGACTCCAATCTCAACCCCCAAAGCTA…
