# Supplementary material for: Revealing mitf functions and visualizing allografted tumor metastasis in colorless and immunodeficient Xenopus tropicalis
Source: Commun Biol. 2024 Mar 5;7:275. doi: 10.1038/s42003-024-05967-3 (PMC10915148; doi:10.1038/s42003-024-05967-3)
Supplement: Supplementary file 5 — Supplementary Data 2 [file 42003_2024_5967_MOESM5_ESM.xlsx]

## Sheet: Sheet1
Supplementary Data 2. Target information and primer sequences for off-target detection.
Target ID	Target Site	Forward primer (5'-3')	Reverse primer (5'-3')	Reference ID	Reference Alignment	No. of Mismatch	Strand	Match Start	Flanking Sequence
xt-mitf	TTTGCGAATGTAATCCACCGNGG	TATCCTGTGGAACTAGCATG	ATAGATTCCCAGTTATCAGG	Chr1	TTTGTGAATGTGCTCCGCCGCGG	4	+	177936801	TTAGGAAGCACAAGTGGTCCTGAGCACTCATATATAACACCCATATATAGATTTTTGACTTAAACTAAATGTTGCCCCCTAGGAAATACCCCCTAATTGAAAGCGCATAAAATGTGCTCGAAAAGCTGCAGTTAACACAAATGAAGTGATCTGGTGATGAATGGGTTGAAAGTGAATTTTTATTATTAATAAGAATAGTTATAGATGGCAAAAGTACATACAGTATAGGAATGGTTCATATTTTTTCTTGCCATTGTATGAGATATCCTGTGGAACTAGCATGGCTCTGCTTATTTGATTGTTTATCTGAGGACCCTGCTGCACAAACAAAGAGCCACATGGGAGGACTGGATATATATATTATTTATACTCTAGTAACTGAGGGCATGATTATCTCAA…
xt-mitf	TTTGCGAATGTAATCCACCGNGG	CATCATCATCAAAGCTGTGT	GATGTATTTGTGCCCTGGAA	Chr1	TTTGCAAATGTAATACAGCAGGG	4	-	40980321	CACTGTGATCATTCTCCTCTTCTCCGACTGATATGGTTTCATCCAAAATGGAATCGTTTGATTCTGTTGTTGATGTGCGCTTTAATAATTTACAATGTGCAAGCTGGCTATCTTCATTGCTGCCTATATAGTTACTGTGCTTGTCTTCTATCTGATCGGAAGCTTGCTTTGGGTCGCTAGGATCAAGTCTGCAGAACTTTCCATTTTCATTTTGGCCAGCATTTAAAGCTATAATCCACTGAGTACTATTTTGTGATTTATTTTTAATAAATACATCATCATCAAAGCTGTGTTTCTTCATAAATAACCTTTCGTGCCCAAGATCGACGCTACAGTGCCGAGTAGGCTGGACAGATACAGGGCTATTCACCCATCCACCAACTTGGCTGAGACACTTCA…
xt-mitf	TTTGCGAATGTAATCCACCGNGG	CCCTATGATTACACGAAATGCG	CGACGAAATAATAGCCACAC	Chr2	TTTGCGAATCTAGTCGCCCGCGG	4	+	21354866	GCTTTGACCTTACAATTATCTTGATCTGAATTTGGGTTAGCCTTTAATTGCATAAGAATGGCCCAGATGTAGTAAGATCAGGCTCTAATCTCTAATGGGGGTTTAGCGATTCTTAATTGAGATTTAAATACGTGTCTCTATGCGCTGAAATGTTTCCCGCTGCTGTAGCTCTCCCAGGCAATTTCTGCCTATCAGGGGAGGCTAATTCAGCTCGAGGAGGATCATACCATGAACGAAGCAGCAGGCGCTCAAGGATCCCACAGACAGAAATAAATAAAAGTCCCTATGATTACACGAAATGCGTAAAGCTGTGGTGTTTGTCCGTAAATAAAGCCTGCAGTTCATTTATTTATTCCTGTCCATGGGATCCTTGAGTGCCCGCTGTTTTGTTTATGGTAT…
xt-mitf	TTTGCGAATGTAATCCACCGNGG	TCAGCACCCCATGTTTGTAT	TGTGTTAAGAACCTTTGTCC	Chr3	TTTGCTAAGGTAATGCAGCGTGG	4	+	101787024	GAATTGGGCAGATGCTTAGATTCTGCAAAAAAAAAACAGGTGCGAAAAGTTTAAATTGTTGGTAAAAAAATTCAGACTATATGGGAAAGCTGTTGTATATGTGAAACTAATTTGACTAAAATGTAAAAGAAAACCTCAGAATTTTACCTGGAAAAATGATAAATCAGCACCCCATGTTTGTATCAATCGAAGGAACAATATCATAAAAATAAAATGAATGAGAGAAGCTTTGGAAATAGGTAATCCACATTAATATACACTTTCTGGTTTTATTTGACCTACAGACACAGTAATTGATAGGTTACTAGTATTTCATGTCTCACTGGGCTGCTGGGAATTAGTGCATTTAATAACATAGGAGAGGCCTTGTTTGTTGTCACTATTTTTGTTTTTCACTTT…
xt-mitf	TTTGCGAATGTAATCCACCGNGG	CTATGGAGTCAGAACTGACT	CTCACATCTACAATTGCTTG	Chr3	TTTGCAAATGAAATCCCCTGGGG	4	+	123283072	TGAAGGGATGCATAACTATAATGGCTCCCAGGGCAATGTGCATATTGGACATGATAGAGAAAGATGGAAAGATGACAGCGGTTCCCTGGAACAGTACCCAATAGAATGCAGAGCTGAGCTGAGCAGTTATCTCATTGGATTGTTAGTGTTAGTGCACTGTGGGCATAAGACATAGGAGGATAACAACTAAACACATATATAATAACTATGGAGTCAGAACTGACTTGCAGACTGTGCAAATTATTCTATTCCTACACCGGGGACGGCAATCCAGTAGCCATTGCCTTTATACACCATGCACACACAAGTACACCCAGTATAAAAATTAGCACATGCTTTGCTACACTTGCTTGTTCAGATGAGAAAGTTCTAAATCATTAATTTTTAATAATTCCTGGG…
xt-mitf	TTTGCGAATGTAATCCACCGNGG	GTTCCAGGAAGTATGTGCAA	ATCCTGGCATTGCTTTGCAA	Chr3	TTTGTGAATGTAATTCACACGGG	4	-	61274060	ACAAAACATGGAAGTCAGATTAATACTGTCAACTGTCAAACAACCAGAAATTGTTCTTTTTTATGCAAAACAAAATGGAATATCTGTAGTTGATTGCCTACCAGCAGAAGAAATTGAACTGGTTCGTATCATTACAGGAGCATCTTCACTATCCACAGCATATGGTGATATTGTTTCAAGACAACATTTGGATACTTTTTTAATCACATGTTGCCAACCAGTCTTACTGGGTTCCAGGAAGTATGTGCAACTAACTTTTAGTCGTTCCCTTACCTTGCTTCCCCATTCACTTGTCATATGTGGGCCTGTTAAGGGGCTGACTGAGCAACTTGTTTCAGCGATCCACAGTGCTTTTAAAATGCTTCAGCAGTTATTTCAGCCAGTAGTTACAAATTGTGT…
xt-mitf	TTTGCGAATGTAATCCACCGNGG	GGAAACTCACCTTTACCTTC	GTGAAGTTTACAAGACTGTGAC	Chr3	TTTCCAAATGTAGTCCACCAAGG	4	+	63672382	TTGGATAGGAGACCAGGAACTTTAATAGTCTACATGCCACCTGACTACAACACGTGAACTTCTGTGGACTATACTAGAACACAGACTGTGAGCCAGACCTATCCAACCTCCCTAATGCTTGAGGATAAATGGAAACAAATCTGCCTCACTAATACTTTTGGTCCAATGGAATCAAATCTCACCAATAATGTTCCATGATCTAGTGGAAACCCTTTCCAAATGAGAAAAAAAGGAAACAAAGCTTTTAAAGCTTCTATATAAACAAGGAGGGGGACTAGCTTTATAATAAAAAGGAAACTCACCTTTACCTTCATTTGCTCCCTTTTTCTCTACCTCTCTTCCTTTGTTTGTTTCCTAAACTGAAGGTGTGTAAAAACTGGTGTGTCATGAGCCTAAAAT…
xt-mitf	TTTGCGAATGTAATCCACCGNGG	CCAGTAGTATACCTGAATGT	TCCATTAAGAGGTGATACGC	Chr4	TTTCCTAATGTAATGCAGCGCGG	4	-	36003942	ATGGATGTTGAACAAACTGAAGTAGTACAGACGAGCTTTCTAAGCTGATCAATTAGAATTAGATCAATTCAGACCAACCTATTCCAGCTCATTTTGGATTGAATCCAATTTGATTGGATTTATTATTGGTTTAATAAATGCCAACCTTGTTAAGAGTTAATCAAAATCAATCAATCCATCTTGTTTAAATATTCCTCTAAGACCAATATAACCTCAGCTCCTTCTTTATCTACCACCGGATACTTTTCTCTATTTACCATTTATTGCTTCACTTAATGCAAAGATATACCATATTGTTGTATGTATTTACCAGTAGTATACCTGAATGTTACTGGGCCCCACAACAGATTCAATTTAGGGCCCTAAACATTGCTAAGTTGACCAATTCTACCAAGATAA…
xt-mitf	TTTGCGAATGTAATCCACCGNGG	CTCCAGGAACCTGGATTTGAT	TCTTCTCAAACCATGACATTCTGG	Chr4	TTTGAGAATGTACTCCAGTGAGG	4	-	9209629	TAAAACTCCAGGAACCTGGATTTGATAGCTTAGATTGACTAGGACCTCAGAATGTCATGGTTAGAGAAGATATCTTCATTTACCCCAAAAACGCTTTGAGAATGTACTCCAGTGAGGTAACCATGGTCACGATTAACTGAATGAGGTAAGACTCCCCTTACATAGAAGAGCTTGTTATGGTTTAGTTGACAACCTAACCTAAATAAAACTCCAGGAACCTGGATTTGATAGCTTAGATTGACTTGGACCTCAGAATGTCATGGTTAGAGAAGATATCTTCATTTACCCCCAAAACGCTTTGAGAATGTACTCCAGTGAGGTAACCATGGTCACGATTAACTGAATGAGGTAAGACTCCCCTTACATAGAAGAGCTTGTTATGGTTTAGTTGACAACCTA…
xt-mitf	TTTGCGAATGTAATCCACCGNGG	CAACTGTCCAATATTACCCA	GATCGTTCGCACACCATCAA	Chr4	TTTGGTATTGTACTCCACCGGGG	4	-	92952748	ACATCCTCAAAGGAAGGTCATTCACTGATTTTCAGAAAAATGTCTTTGATATGTTCCCCATATTGACCTATTGTGCCTAATGTTGATAATGTTGATTTAGTGACACAGAAAACTGCAAAATATACAATGTTTACTTTGGGAAGGGGAATGATTTTTCAACTACATAAAATACACTAGTGTTTTTCTTGAGAGATTACAATTGTTGCCTAATCTTATGGTTGTGCACAATACTATACAACTGTCCAATATTACCCAACTAAAGAACATTGTGACTGTTACCCTATATATTTTAGAAATGTATACTTTGATGCTTAAGAAGTTCTGCCTGATATGTTAATCATTCTGCTATTTTATTATATATTTTCATGTGGACTAAGTTTTACCTGCTTTTTAGTTTTC…
xt-mitf	TTTGCGAATGTAATCCACCGNGG	AGTGCTGGTCCAAGTTTAAG	TTTCACTGCTCACTTGAGGCTGAC	Chr5	TTTGCGAATATCTTCCACTGAGG	4	+	112070893	TCTCAACCTATTTTGGGTGACTCAGATGTTGGGAGGTAGGGTACCTGAGAGCGAATTTTAAGTGCTGGTCCAAGTTTAAGTCCCATTGTGTCCAGGAGATGTTCTTCTGTGAGCAGTGGCAGGGTTAATCCATCAATATCGTGATCTTTAAAAACCTAAAAAATAGCAGTCTTTTTTGAGAAAAATACATCTAACACATACAATTCCTGCTTGGTTCAATTGTTGGCTATATTAAATAACTTACATATACTATACCAACAACATATTTGTAAGCCTAATAAAGTTGATGTAATTTTCTTAGAACTATTAAAAGAAATATTATGTAGTCATCCACTGCCAATTATAAACAACATTCTGCGTATTGCTCCAGTGCGCTGGCCATATATCTTGCTACCATTA…
xt-mitf	TTTGCGAATGTAATCCACCGNGG	CAGGTACAGTCAGTCATGAC	AGTCGTTGGCTCGTCAAGTA	Chr5	TCTGCTAATGGAATGCACCGAGG	4	-	18455733	CAACCACTTAGACTGTAAGCTCTACGGGGCAGAGACCTCCTTCCTACTGTGTCTCATACCACATGGCACTTACTCCCTGTGTATTTATACTTATTTATTGTATTTATTGTAACACTTGTCCTCCCTGTGTGTAATTCTGTATATTGTAAGATTGTACAGCGCTGCGTACCCTTGTGGCGCTTTATAAATAACGTTATACATACATACATACATATTCGGTATCAGAACCTTACTATAACATGCAACTGCTTATGTTTTTCAGGTACAGTCAGTCATGACAGAGCTGAGCCTCATGCAGGTTGCAAACTCGGTAATTGGGGGTCGTATCTTTAATGGCATTTCCAGTGGTGAAAGACGGCGTGTTTCTATAGCGGCACAACTCATTCAGGATCCCAGTGA…
xt-mitf	TTTGCGAATGTAATCCACCGNGG	GTGTTTATCGACTACTGTGGC	CCAGCAACCAATAAAACAGATC	Chr5	TATGGGAATGTAATCCAAGGGGG	4	-	20726982	TGGGCCCCACCGACCCAGAACCGATGCCTGCTGAGTGCTCTGGGGCCCGCAGGTCCCCCTCTCCCGACGCACCTAAGTATGCGCACTTGGGCGAGGGGGTTGGTTGAGCGATGGGGCCCGGGGGGGGGGTCCCACCAGCTTAGTACGATAACCCACCAGCTTAGCACAATAAAAATTCCTGGTTTGGCTCTGAATATAATGTTTATTTGACAGATGTCATAAAATAGTTATTTGGGTTACGGCTCATTCATGGGAGCAGTGGCCTCCCATGAAATAGCTCCACGGCAACTAGGATCTTTGAAAAGTGTTTATCGACTACTGTGGCTATGAAGAAACATGGGCAAAGCTTGCCTGGTCCAGTAAGAAAATTTCCCTGGTTCAGTAGCCCATAGCAACCAA…
xt-mitf	TTTGCGAATGTAATCCACCGNGG	ACAGATCTAGACCACTGTCA	ATTTCAAATGGAGTGTCTGC	Chr6	TTTGAGAATGTAATGCATAGTGG	4	-	114904382	CAGGTTGAGAATCCCTGAGTAAGGTTCTATCATGTCCTCTCTGTTAGGTTGCAGTTTAATATGTTGTGTGGGAAGATATTAGAGTAAAAAGATAGTATTGTTATGACTAGTGGGTTATAGTACTATCTAATGGTGATTGCTTTTCAGATATCAAGTATGCCACTTGCCCCTCACCGAAGTAGATTCCGATGTGTCTTGGCTTCAAAACAACAGGATCAGTTATTAAAAGGGAAAATAAAGTCCAGAAAACAACTCTATTTGTCTAATTTAATACATTTCACTGATCTCCCATATGTGAAAACACATACAGATCTAGACCACTGTCACTGACATGAATGGGCAATTCTAACTAAAGGGGTTATTTGTATGCATTACAATGTAATATACTATTAAGCTTGC…
xt-mitf	TTTGCGAATGTAATCCACCGNGG	TACTGCCATCAGACACTCAG	GGAATAATCAGCCATCCCAGT	Chr6	TTTGCGAATTGAATGCACCTGGG	4	+	28599386	CTGTACAGCGGGATTGGCGGGATGCACTGCGGCCTGACAGGTGAGGGGACAAGGGGAATGCACCGCGGCCGGGTAGGTACGGGGGGGGGGGGAGATGCCCCGCTTGTGTCCCCATGTTTCTCTCAGCCCAGGCCGGGCTCCAGGCCGCAACGCTGCACACATGCGCTGATAATACGCGCAGATCGGACTCTTCTTATCCCCAACCATTTCTTTCAATTCGCACCTCCTGCTACTCTCTCCCTTTTGTACTGCCATCAGACACTCAGCCTCAAGCTCCCTGTGTGATCGGGGGGAAAAAGAACTACAACTCCCAGAATTCCTCGCTGACGCTAACTCATACTTTTATTTCAGCAGGCAGTGAAACTGCCGCTAATCCTCGCCGAATAACAGCGATAAAGC…
xt-mitf	TTTGCGAATGTAATCCACCGNGG	TGTCACTGAGCTGGTCTCTG	GAACTAAAAGACAACCACAGC	Chr8	TTTGCTAATATAATCTACAGTGG	4	-	103625327	TTTATGCCTGGAAATGTTGGCAAAGAGACAACTAAAGCTTCTGGCCTAGAAGTTGTTGCATTTTGGTCTTCCGTCGATTTAACGTCTGCAGTTACTGTTAAAGGTGCAAAATTGGAAAATTTGGTATCATCCCATTCACTGCTTTGTTGTGGGAGAGTGGTTGCAGCAGTTGTGCTGTTTGGGTTGATTTGTGTTACAGCTTCCAAATTACTGTATGAAGATAATGCACTTTCAAAATTGATATCTGTCACTGAGCTGGTCTCTGTACTTGACCCATTCTTTAAGTCGCTGCTAAGTGGAGAGACTGCCATTGGCTCATTAACATTAAGAGATACAGTAGCCTGGCTCTCTGTTGCTTTAATGTTGCTCGTCCTGGGATTGGCTGTCAACATTTCAATT…
