# Supplementary material for: Revealing mitf functions and visualizing allografted tumor metastasis in colorless and immunodeficient Xenopus tropicalis
Source: Commun Biol. 2024 Mar 5;7:275. doi: 10.1038/s42003-024-05967-3 (PMC10915148; doi:10.1038/s42003-024-05967-3)
Supplement: Supplementary file 6 — Supplementary Data 3 [file 42003_2024_5967_MOESM6_ESM.xlsx]

## Sheet: Sheet1
Supplementary Data 3. The primers (from 5' to 3' end) used in this project.
Primer name	Sequence	Purposes
Trac-reverse primer	AAAAGCACCGACTCGGTGCCAC	gRNA reverse primer
mitf-gRNA-T1	GCATAATACGACTCACTATAGCTTCGCCAACATCGAAGTCGTTTTAGAGCTAGAAATAGC	mitf gRNA T1 forward primer
d-mitf-T1-F	AAACTAAGTGCAGGCAAGGA	genotyping forward primer for mitf gRNA T1
d-mitf-T1-R	CCCATTAGACCCATTAGATGG	genotyping reverse primer for mitf gRNA T1
mitf-gRNA-T2	GCATAATACGACTCACTATAGACAGGGTAAGCTTAACGCCGTTTTAGAGCTAGAAATAGC	mitf gRNA T2 forward primer
d-mitf-T2-F	TGCAGACCCACCTTGAAAAT	genotyping forward primer for mitf gRNA T2
d-mitf-T2-R	CCTCTTTTTCACAGGTTGAACC	genotyping reverse primer for mitf gRNA T2
mitf-gRNA-T3	GCATAATACGACTCACTATAGAGAATGTCTTCGTTATAACGTTTTAGAGCTAGAAATAGC	mitf gRNA T3 forward primer
d-mitf-T3-F	AATGCCCAGGACAACAGGC	genotyping forward primer for mitf gRNA T3
d-mitf-T3-R	GCACTCGTGTCCCTATTCAA	genotyping reverse primer for mitf gRNA T3
mitf-gRNA-T4	GCATAATACGACTCACTATAGTCAAGGTATGCCTCCTCCGGTTTTAGAGCTAGAAATAGC	mitf gRNA T4 forward primer
d-mitf-T4-F	GGAATTGTAGCAATGGAGAC	genotyping forward primer for mitf gRNA T4
d-mitf-T4-R	CTCATGGGATAGATATCGTC	genotyping reverse primer for mitf gRNA T4
mitf-gRNA-T5	GCATAATACGACTCACTATAGGAGGCAAGAGCGTTGGCCAGTTTTAGAGCTAGAAATAGC	mitf gRNA T5 forward primer
d-mitf-T5-F	GACCGGATCCTTCAGAACAT	genotyping forward primer for mitf gRNA T5
d-mitf-T5-R	CCCGCACTTTGGGAATCACAAG	genotyping reverse primer for mitf gRNA T5
mitf-gRNA-T6	GCATAATACGACTCACTATAGATGATCGCATTAAAGAATTGTTTTAGAGCTAGAAATAGC	mitf gRNA T6 forward primer
d-mitf-T6-F	CCTGTTACATAGGGAACGAT	genotyping forward primer for mitf gRNA T6
d-mitf-T6-R	CATACTCCTGTACACTGCCT	genotyping reverse primer for mitf gRNA T6
mitf-gRNA-T7	GCATAATACGACTCACTATAGTTGCGAATGTAATCCACCGGTTTTAGAGCTAGAAATAGC	mitf gRNA T7 forward primer
d-mitf-T7-F	TAGTCCTCTCAGGTTCCATA	genotyping forward primer for mitf gRNA T7
d-mitf-T7-R	TGCTTCAAATGAAAGTTCCG	genotyping reverse primer for mitf gRNA T7
mitf-gRNA-T8	GCATAATACGACTCACTATAGTTGCGAATGTAATCCACCGGTTTTAGAGCTAGAAATAGC	mitf gRNA T8 forward primer
d-mitf-T8-F	CCTAACTCTATTGTAACAGCATGC	genotyping forward primer for mitf gRNA T8
d-mitf-T8-R	CATGTTCCTCAGGTTATTGCTG	genotyping reverse primer for mitf gRNA T8
gRNA-mitf-Rescue-T1	GCATAATACGACTCACTATAG TAATTTCCTGCACGTAGGA GTTTTAGAGCTAGAAATAGC	mitf-/- gRNA forward primer for the mitf-/- rescue experiment
dMitf-RESCUE-F567	TACCCAAATCGAACGATCCG	genotyping forward primer for the mitf-/- rescue experiment
dMItf-RESCUE-R567	TTGCGAATGTAATCCACCGAGG	genotyping reverse primer for the mitf-/- rescue experiment
prkdc-gRNA	GCATAATACGACTCACTATAGAAAGAGCTGTGCGCAACCTGTTTTAGAGCTAGAAATAGC	prkdc gRNA forward primer
d-prkdc-F	CTAATTGACCTTGGCTTTCC	genotyping forward primer for prkdc gRNA
d-prkdc-R	CTAACTTGCAAGGATCAAAC	genotyping reverse primer for prkdc gRNA
il2rg-gRNA-T1	GCATAATACGACTCACTATAGCCATGCACTCGCTACCTACGTTTTAGAGCTAGAAATAGC	il2rg-gRNA-T1 gRNA forward primer
il2rg-gRNA-T1	GCATAATACGACTCACTATAGTGGGATCAATATAGGCTGCGTTTTAGAGCTAGAAATAGC	il2rg-gRNA-T1 gRNA forward primer
d-il2rg-F	CTAATTGACCTTGGCTTTCC	genotyping forward primer for il2rg gRNA
d-il2rg-R	CTAACTTGCAAGGATCAAAC	genotyping reverse primer for il2rg gRNA
dKI-M-F1	CTCGCTGAGTTCTTTCG	genotyping forward primer for the mitf-BRAFV600E
dKI-M-R1	CATGATCTCCGGTATTGA	genotyping reverse primer for the mitf-BRAFV600E
dKI-endM-F1	AATGCGCGCGTAATACGACT	genotyping forward primer for the mitf-BRAFV600E
dKI-endM-R1	CACCCAGAGGGGTTGAGGTA	genotyping reverse primer for the mitf-BRAFV600E
0616ISH-Tyr-F1-1422	GTCTGCCAGGATGTTGTC	WISH
0616ISH-Tyr-R1-1422	TAGGTGAGACTGATAGGTGG	WISH
0616ISHtyr-F731	TCCAACCCTATGTTTGCG	WISH
0616ISHtyr-R731	TAATACGACTCACTATAGGGCTCCGTGTCTTCTGAGCC	WISH
0708ISH-mitfM-F1-1204	CTGCTCAGTTCATGCAACAG	WISH
0708ISH-mitfM-R1-1204	CAGTGGTCGTTTTCTTCCATGC	WISH
0708ISHmitfM-F599	GAAGGCGAAGATTTAACATC	WISH
0708ISHmitfM-R599	TAATACGACTCACTATAGGTTTTCTTCCATGCTGATGCT	WISH
0708ISHmitfR-F444	AGGTACCAATGGAAGTACTCAA	WISH
0708ISHmitfR-R444	TAATACGACTCACTATAGGCCCTTTTGATATGGGGCAGA	WISH
0708ISH-dct-F1-1299	CTCCGACCTCAACAACGT	WISH
0708ISH-dct-R1-1299	CCAATAGTGGACCCAACC	WISH
0708ISHdct-F736	GGAGAATGCAAATTTGGCTG	WISH
0708ISHdct-R736	TAATACGACTCACTATAGGCAAGGGCATTCCGGAAGCTG	WISH
0708ISH-tyrp1-F1-1372	GTGGACACTCGACCTCAT	WISH
0708ISH-tyrp1-R1-1372	GTTCCCTATCTTCAGCAT	WISH
0708ISHtyrp1-F600	GCGTTGGACCTTGCTAAGAA	WISH
0708ISHtyrp1-R600	TAATACGACTCACTATAGGGGGTGGGGTGTCAAACATATTC	WISH
ISH-pmel-F1205	TTTGTGGCTAGGAAGGACAT	WISH
ISH-pmel-R1205	GGAAGAGCACTTGCAGATAC	WISH
ISH-pmel-F620	AATGTACCCCATATGGAGAG	WISH
ISH-pmel-R620	TAATACGACTCACTATAGGGAGTGGCTGGGATCATGAATT	WISH
RT-PCR-odc-F	CCTCAGACTTATGTACAAGC	RT-PCR
RT-PCR-odc-R	TTGAAAGATCCATACACGCC	RT-PCR
RT-PCR-pmel-F500	TATACGGCTTGGTGGTCTTC	RT-PCR
RT-PCR-pmel-R500	GCCATCTGGAAATGTGCATTC	RT-PCR
MITF-RtPCR-201201-355-F	AGAACAGCAGCGGTCAAAGGA	RT-PCR
MITF-RtPCR-201201-355-R	CATGTCTTCCAGTTTAGAGCCC	RT-PCR
RT-ano1-F300	GGAAGCAGAGCCTAAAATGG	RT-PCR
RT-ano1-R300	CAGCAACCTTGGGCTGAATT	RT-PCR
RT-aqp5-F350	CCTGGAGTAGCATTTGTTGT	RT-PCR
RT-aqp5-R350	AGGAGAATGGCCAACTTTTG	RT-PCR
RT-aqp8-F350	AATGCAAGTACAACGGGCAG	RT-PCR
RT-aqp8-R350	TGATGGCTCCCATGCAAACT	RT-PCR
RT-nmb-F270	CTCTTACTAGGATGCTGCCG	RT-PCR
RT-nmb-R270	CTGGGCAACAGTGATCTAAG	RT-PCR
RT-pgq-F250	CTGCAAACTCAATGGCACAG	RT-PCR
RT-pgq-R250	ACAATGGACCAAGAAGTGCC	RT-PCR
RT-trh-F350	CTGCTCCTCAGTACCACATTAT	RT-PCR
RT-trh-R350	TGGGTGCTGTCTCTTAGAAA	RT-PCR
RT-xt6l-F200	GTGTACTGTTGGCTGTGCTC	RT-PCR
RT-xt6l-R200	CCATCCAACCCTCGTACTCT	RT-PCR
RT-tph1-F300	GCAACTCCGGATTGGATGAG	RT-PCR
RT-tph1-R300	GCTCATGGATATGACGCTGACG	RT-PCR
221027-gjd2-RT-F-257	GCAGCAGCACAGTACTATGA	RT-PCR
221027-gjd2-RT-R-257	ACTGGTGGACGGAGTAAGTA	RT-PCR
221027-pax3-RT-F-274	TTCCAACCCTATGAACCCAG	RT-PCR
221027-pax3-RT-R-274	TTGGTATCCTGTGACAGGCT	RT-PCR
221027-trpm1-RT-F-312	CTAATTGGCGCTATTCTGCG	RT-PCR
221027-trpm1-RT-R-312	CACTTCTCCATAGATCATCC	RT-PCR
221108-dct-RT2-F-335	AGAAGGAAGGCTTCCATCCA	RT-PCR
221108-dct-RT2-R-335	TGTGCCCTATTGGAGCCAAT	RT-PCR
RT-mlana-F232	GCTATGCATACAGAGGGCTA	RT-PCR
RT-mlana-R232	CAGAGGTTATGGTACTGTAGTC	RT-PCR
RT-slc45a2-F261	GGTGCATTTGTGCAGTATTCCTG	RT-PCR
RT-slc45a2-R261	TAGCGATAATGAGCAGGCAT	RT-PCR
Tyr-RtPCR-201201-362-F	ATGAGCAGTGCTGAGAAGAGCA	RT-PCR
Tyr-RtPCR-201201-362-R	ATGTCACAACCTTGGGCATCTC	RT-PCR
RT-ednrb2-F312	GGCAATTCTACACTGCTTAG	RT-PCR
RT-ednrb2-R312	GCTCTATGGCTTTCCAAACA	RT-PCR
231018-cd19-qPCR-F-163	AACGCTGACCAGGAGTTGAG	qPCR
231018-cd19-qPCR-R-163	TCTCCTCCTGACTGTCTCCG	qPCR
231018-ms4a1-qPCR-F-95	GCAGCCTGGCAGAAGGATAA	qPCR
231018-ms4a1-qPCR-R-95	ACTGGAATCAGCCTGAACCG	qPCR
231018-cd8b-qPCR-F-183	AGCTTTCCGACAGTGGAGTG	qPCR
231018-cd8b-qPCR-R-183	TGCACATAACTGGGCTGGAG	qPCR
231018-cxcr4-qPCR-F-98	GTTGCTTGGGCTGTTGAAGG	qPCR
231018-cxcr4-qPCR-R-98	TGAGGCAGCAGTGGAAGAAG	qPCR
231018-cd3g-qPCR-F-120	CATTGTGGAATGACCCCCGA	qPCR
231018-cd3g-qPCR-R-120	TGGTCCCAGTATCCAGCTCT	qPCR
20231024qPCR-cd59-F	CACAGAGAGAGAGAAGACCG	qPCR
20231024qPCR-cd59-R	GCACCGGTATGTGGAACTGT	qPCR
20231030qPCR-il2-F	GGTACCCTCAATGAAAAGGC	qPCR
20231030qPCR-il2-R	TTGTCGTGGTATGAGCCTTG	qPCR
20231030qPCR-il4-F	GTACCAACTCCCTATGATGACG	qPCR
20231030qPCR-il4-R	CATTTGGGCCCGGAAAAATG	qPCR
20231030qPCR-il9-F	GTGTGGATGTCTTGATATTCCCC	qPCR
20231030qPCR-il9-R	CCCAAATGATGATGTCTCAC	qPCR
20231030qPCR-il15-F	GAGGCAGTTCGTGTTAAGGC	qPCR
20231030qPCR-il15-R	CTCCTGTATCTTCAGCTTTC	qPCR
20231030qPCR-il21-F	CAAGCTTCCTTCATACTCCAG	qPCR
20231030qPCR-il21-R	AAATGGGATGTCTCGTATCG	qPCR
