# Supplementary material for: Revealing mitf functions and visualizing allografted tumor metastasis in colorless and immunodeficient Xenopus tropicalis
Source: Commun Biol. 2024 Mar 5;7:275. doi: 10.1038/s42003-024-05967-3 (PMC10915148; doi:10.1038/s42003-024-05967-3)
Supplement: Supplementary file 7 — Supplementary Data 4 [file 42003_2024_5967_MOESM7_ESM.xlsx]

## Sheet: Sheet1
Supplementary Data 4. Vectors for genes targeted integration.
vector names	sequences
pBS-mitf.le(8-9)-3’UTR	ctaaattgtaagcgttaatattttgttaaaattcgcgttaaatttttgttaaatcagctcattttttaaccaataggccgaaatcggcaaaatcccttataaatcaaaagaatagaccgagatagggttgagtgttgttccagtttggaacaagagtccactattaaagaacgtggactccaacgtcaaagggcgaaaaaccgtctatcagggcgatggcccactacgtgaaccatcaccctaatcaagttttttggggtcgaggtgccgtaaagcactaaatcggaaccctaaagggagcccccgatttagagcttgacggggaaagccggcgaacgtggcgagaaaggaagggaagaaagcgaaaggagcgggcgctagggcgctggcaagtgtagc…
pBS-Mitf.le-P2A-CreERT2-P2A-EGFP-hBRAFve-PA-ela-GFP	ctaaattgtaagcgttaatattttgttaaaattcgcgttaaatttttgttaaatcagctcattttttaaccaataggccgaaatcggcaaaatcccttataaatcaaaagaatagaccgagatagggttgagtgttgttccagtttggaacaagagtccactattaaagaacgtggactccaacgtcaaagggcgaaaaaccgtctatcagggcgatggcccactacgtgaaccatcaccctaatcaagttttttggggtcgaggtgccgtaaagcactaaatcggaaccctaaagggagcccccgatttagagcttgacggggaaagccggcgaacgtggcgagaaaggaagggaagaaagcgaaaggagcgggcgctagggcgctggcaagtgtagc…
